# Supplementary material for: A single-nucleotide mutation of G301A in GaIAA14 confers leaf curling in Gossypium arboreum
Source: Front Plant Sci. 2025 Jul 22;16:1645239. doi: 10.3389/fpls.2025.1645239 (PMC12321824; doi:10.3389/fpls.2025.1645239)
Supplement: Supplementary file 2 [file Table2.xlsx]

## Sheet: T3 (D3_vs_C3)
Table S6. The differentially expressed genes of the CU mutant versus Shixiya 1 at the T3 stage
#ID	D3-3_Count	D3-1_Count	D3-2_Count	C3-3_Count	C3-1_Count	C3-2_Count	D3-3_FPKM	D3-1_FPKM	D3-2_FPKM	C3-3_FPKM	C3-1_FPKM	C3-2_FPKM	FDR	log2FC	regulated
evm.TU.Ga10G1446	46488	42004	31077	16769	15344	14879	1227.52	1020.46	818.415	430.575	408.611	351.112	2.6534818468033e-12	-1.22615	down
evm.TU.Ga10G1445	58227	51948	39342	21566	19321	18436	1439.02	1181.21	969.737	518.282	481.553	407.201	8.35150780619758e-12	-1.21226	down
evm.TU.Ga01G2197	581	478	371	200	105	103	10.4958	7.94232	6.6755	3.50954	1.90078	1.64819	3.21910940656317e-07	-1.68772	down
evm.TU.Ga03G1407	3137	3128	3266	6508	5187	6353	39.7322	36.4528	41.2582	80.1766	66.2726	71.9258	9.53385315211942e-12	1.0238975817626	up
evm.TU.Ga09G0328	248	123	105	38	34	27	7.68011	3.47811	3.22237	1.13838	1.04382	0.727585	3.03014493607333e-06	-2.13565	down
Gossypium_arboreum_newGene_8611	113	138	67	363	305	344	0.705189	0.789818	0.415002	2.20092	1.91909	1.91774	8.09400720645735e-10	1.79027315598501	up
evm.TU.Ga13G1322	137	129	110	21	2	31	4.83947	4.17622	3.87616	0.707506	0.069133	0.961395	1.49394472017333e-05	-2.727	down
evm.TU.Ga12G1585	2031	1344	898	733	557	646	46.1059	28.0563	20.3175	16.1788	12.7361	13.0999	0.000475073749955082	-1.01962	down
evm.TU.Ga08G2393	627	676	363	236	210	225	8.51627	8.4469	4.91949	3.10843	2.86744	2.72979	1.16520204490013e-05	-1.18951	down
evm.TU.Ga13G2560	4892	6351	4580	809	1727	2089	201.989	241.267	188.596	32.4702	71.8929	77.091	3.56404373117211e-08	-1.66881	down
evm.TU.Ga06G1943	730	834	359	262	233	296	20.0058	21.0274	9.79257	6.98222	6.43469	7.23528	0.000208355144665222	-1.16048	down
evm.TU.Ga13G0589	1772	1931	1703	569	579	860	19.6226	19.6713	18.8054	6.12742	6.45792	8.50701	7.36394460588012e-13	-1.33057	down
evm.TU.Ga13G2694	163	138	126	37	24	41	6.13279	4.77491	4.72534	1.3548	0.882864	1.38086	9.57784635238188e-08	-1.96329	down
evm.TU.Ga08G1152	117	187	224	363	363	463	10.0214	14.7037	19.0752	30.2177	31.3188	35.4537	5.796792336088e-05	1.26176632002139	up
evm.TU.Ga08G0822	1131	1471	1933	2266	3044	3250	49.9792	59.8192	85.1982	97.3957	135.686	128.366	0.000188037598637348	1.01103610236616	up
evm.TU.Ga09G1800	181	244	221	400	379	436	10.8056	13.4053	13.1455	23.1923	22.7839	23.2223	1.30751258410019e-05	1.01584900900688	up
evm.TU.Ga09G1801	112	136	125	163	279	298	6.68015	7.43832	7.42658	9.46014	16.7993	15.8974	0.00125846790110855	1.09424424395419	up
evm.TU.Ga04G1141	346	479	317	178	161	179	6.81508	8.67509	6.22823	3.3973	3.19294	3.13905	6.55452177125838e-05	-1.02726	down
evm.TU.Ga04G1149	67	64	109	396	461	650	2.2662	1.98867	3.68682	13.0654	15.7838	19.7472	2.58748256803892e-19	2.73500715484597	up
evm.TU.Ga06G0706	40	110	89	213	323	435	1.26904	3.22604	2.85448	6.65377	10.4664	12.4838	3.07103862496728e-07	2.11479685504169	up
evm.TU.Ga05G1393	217	239	285	513	613	764	10.6429	10.8007	13.9444	24.5114	30.3849	33.5761	1.60631661744095e-09	1.44641748713596	up
Gossypium_arboreum_newGene_10459	3	2	0	352	450	396	0.010964	0.009415	0	2.42212	3.05865	2.62042	1.835899961826e-28	8.02347689189987	up
evm.TU.Ga05G1020	584	453	347	104	171	199	19.5297	13.9297	11.5537	3.36092	5.75535	5.93591	4.12733283724679e-06	-1.43226	down
evm.TU.Ga11G3682	844	895	780	299	184	204	25.4024	24.7946	23.4265	8.74367	5.57479	5.49165	3.27185158284184e-14	-1.76323	down
evm.TU.Ga14G1534	263	346	218	31	34	65	5.75427	6.9582	4.74765	0.652631	0.74387	1.27151	1.30270943518743e-13	-2.57056	down
evm.TU.Ga01G0316	72	82	72	5	11	31	4.17173	4.32672	4.13758	0.268473	0.627063	1.57511	0.000974388081637224	-2.18977	down
evm.TU.Ga10G2737	174	222	328	370	747	856	4.50211	5.29025	8.47784	9.34825	19.5613	19.8717	4.45323223505697e-05	1.53395175624474	up
evm.TU.Ga09G1067	1256	1462	1780	4216	4032	4419	44.0338	47.1712	62.2728	143.815	142.63	138.538	1.14466980736805e-16	1.59263765899497	up
evm.TU.Ga08G2415	45	50	65	108	274	263	1.1976	1.22844	1.7384	2.81167	7.45041	6.33786	1.29859825300915e-06	2.11290671245836	up
evm.TU.Ga09G0428	523	860	881	1177	1669	1703	25.3337	38.3363	42.5487	55.4453	81.586	73.7379	7.83241356027563e-05	1.10756441125332	up
evm.TU.Ga12G0254	221	205	154	42	39	101	6.26168	5.34477	4.34864	1.14407	1.11315	2.54046	0.000159433665250255	-1.58438	down
evm.TU.Ga12G0252	151	89	163	46	12	38	2.99463	1.62479	3.23462	0.877206	0.230289	0.669266	0.000226490288608926	-1.98959	down
evm.TU.Ga09G1488	486	298	211	163	90	134	32.0194	18.0702	13.8526	10.4286	5.96301	7.8692	0.00105280476532925	-1.24606	down
evm.TU.Ga12G0287	160	259	116	7	26	50	4.53177	6.7528	3.2727	0.185568	0.74497	1.25579	9.23097383225233e-06	-2.59168	down
evm.TU.Ga12G0281	29	125	100	147	358	355	1.05686	4.28031	3.7143	5.32041	13.4389	11.8329	0.00068112823893459	1.85974028103699	up
evm.TU.Ga13G0625	37	39	34	81	114	75	0.460968	0.449848	0.424097	0.9878	1.43886	0.832405	0.00162441513361617	1.4204667158919	up
evm.TU.Ga07G0146	131	98	97	26	34	53	4.05596	2.78601	3.00142	0.78646	1.05218	1.46135	0.00113782599728562	-1.42897	down
evm.TU.Ga07G0142	3216	3586	2693	1099	1166	1268	68.3481	70.1369	57.0827	22.7143	24.9957	24.0892	1.45733801091042e-17	-1.31308	down
evm.TU.Ga10G2819	264	198	165	78	92	108	5.30999	3.6701	3.31086	1.52495	1.85614	1.93677	0.00106501874839124	-1.06068	down
evm.TU.Ga05G0239	227	291	242	96	108	93	4.50482	5.306	4.78444	1.84175	2.16232	1.64908	1.25686691831595e-05	-1.24068	down
evm.TU.Ga05G0234	625	470	334	164	163	275	15.699	10.8662	8.36632	3.99153	4.1268	6.18063	0.0002376774991537	-1.14243	down
evm.TU.Ga12G2139	776	550	331	24	42	32	21.2578	13.8702	9.03171	0.622952	1.15924	0.773919	3.75276815630213e-29	-3.9473	down
evm.TU.Ga03G0989	432	377	281	129	131	157	17.1031	13.7233	11.086	4.96463	5.21005	5.56365	4.63902356936921e-07	-1.27292	down
evm.TU.Ga03G0045	130	90	82	28	17	26	4.25681	2.705	2.68135	0.875936	0.532191	0.758565	1.20447796448397e-05	-1.98028	down
evm.TU.Ga03G0047	35	39	64	82	180	134	0.810322	0.826945	1.47055	1.84163	4.20624	2.78097	0.00099228433885814	1.62598532813212	up
evm.TU.Ga05G3322	75	149	159	421	338	363	3.72528	6.84946	7.92859	20.5142	17.095	16.2713	1.03714269729127e-06	1.64931963355942	up
evm.TU.Ga10G0968	10882	10873	8707	5026	4111	3947	225.578	207.377	180.025	101.307	85.9353	73.125	2.42588567993763e-10	-1.10098	down
evm.TU.Ga11G2746	10	24	15	57	43	59	0.570559	1.27726	0.870847	3.24179	2.51124	3.07815	0.00275416789157396	1.80186189812385	up
evm.TU.Ga09G1625	624	714	987	1853	1790	2241	24.8423	26.1251	39.1893	71.7332	71.8737	79.7156	6.42922276191604e-10	1.43013722885013	up
evm.TU.Ga13G0292	151	96	96	24	54	36	4.19438	2.45227	2.66236	0.628275	1.51513	0.87915	0.00297904851980354	-1.46172	down
evm.TU.Ga13G0297	60	182	128	24	52	42	2.28795	6.41824	4.87159	0.879297	2.00531	1.42129	0.00754886199867641	-1.53581	down
evm.TU.Ga06G1653	249	258	252	919	417	464	2.14339	2.04338	2.15904	7.69238	3.61861	3.56515	5.38748612368359e-05	1.35582755460157	up
evm.TU.Ga08G1468	58	108	157	284	310	266	1.40843	2.41591	3.81488	6.74418	7.62934	5.8165	0.000195936596827166	1.50953153974452	up
evm.TU.Ga07G1916	4620	6152	6718	14581	16829	19936	174.254	213.484	252.718	534.848	640.214	672.062	4.73816814177329e-16	1.65016059924269	up
evm.TU.Ga13G2100	391	226	173	130	97	103	12.7148	6.76217	5.59791	4.0895	3.17902	2.97588	0.00292730748637657	-1.13579	down
evm.TU.Ga07G1002	28358	25982	17337	6673	6347	6778	551.425	464.85	336.221	126.18	124.471	117.778	3.96065844994502e-22	-1.73602	down
evm.TU.Ga06G0015	385	362	289	39	65	77	19.5868	16.9358	14.6438	1.90858	3.29306	3.499	6.87422173022092e-16	-2.40743	down
evm.TU.Ga03G2211	169	213	191	429	359	599	7.33119	8.53885	8.3065	18.1713	15.7783	23.3198	3.93346530802418e-08	1.36855548590149	up
evm.TU.Ga09G2567	274	602	567	766	1034	1064	24.4841	49.5764	50.6355	66.703	93.4242	85.1776	0.00126740411589747	1.08905830140321	up
evm.TU.Ga09G2565	163	104	147	260	340	246	2.87899	1.68721	2.57281	4.46418	6.05168	3.87919	0.000467841628346346	1.14902369227398	up
evm.TU.Ga14G2563	76	82	87	14	17	48	1.18568	1.17515	1.35706	0.200537	0.268274	0.667333	0.00871435294027029	-1.55977	down
evm.TU.Ga08G2394	209	259	98	58	82	64	12.2922	14.0282	5.75254	3.27202	4.85264	3.37531	0.00260415743451156	-1.33568	down
evm.TU.Ga08G2399	1065	1222	1287	2322	2158	2392	17.8655	18.8515	21.5227	37.8796	36.5025	35.8633	6.0537090501743e-10	1.04650795138362	up
evm.TU.Ga11G2892	627	973	1453	2619	3368	3885	28.4577	40.645	65.7931	115.622	154.177	157.622	8.94571476581938e-09	1.77832087755982	up
evm.TU.Ga11G2890	241	277	253	571	440	438	4.2131	4.46596	4.41764	9.72771	7.77427	6.85964	1.4520797279602e-05	1.02174604323558	up
evm.TU.Ga11G3777	698	803	595	237	341	335	27.135	28.7053	23.0697	8.92926	13.3602	11.6228	4.7169574547757e-06	-1.08342	down
evm.TU.Ga03G0538	49	118	139	227	281	395	4.72213	10.571	13.4087	21.4318	27.577	34.379	0.000109885110860361	1.64310186559759	up
evm.TU.Ga12G1504	546	785	863	1272	1742	2013	31.4786	41.6267	49.5991	71.3293	101.294	103.745	6.76173934798544e-07	1.29190344705913	up
evm.TU.Ga12G1509	33	23	2	52	100	193	2.58322	1.6252	0.146464	3.95179	7.88274	13.4704	0.000445119554520487	2.68753884701085	up
evm.TU.Ga10G0378	174	201	125	74	58	60	8.01885	8.53845	5.74977	3.30826	2.6628	2.4795	0.000301835692438263	-1.26194	down
evm.TU.Ga13G2027	118	112	65	9	10	11	1.21205	1.05647	0.66024	0.080226	0.100606	0.099598	5.7362940418822e-10	-3.17804	down
evm.TU.Ga04G1983	257	172	105	78	12	38	7.95924	4.89186	3.23957	2.3277	0.364054	1.03946	0.00162055707290982	-1.94789	down
evm.TU.Ga05G1318	1054	971	931	279	336	336	41.9462	35.5363	36.941	10.7721	13.4671	11.9555	2.76503933170812e-17	-1.52474	down
evm.TU.Ga07G2266	1861	2165	1866	754	795	729	40.7655	43.6333	40.7648	16.0579	17.5515	14.2575	9.23052700691455e-14	-1.25647	down
evm.TU.Ga07G2265	1993	2212	1665	675	952	783	43.842	44.7757	36.5313	14.4306	21.1199	15.3808	4.3058722082948e-08	-1.16198	down
evm.TU.Ga06G2126	13700	7765	4849	27	116	271	436.371	227.551	154.031	0.807447	3.71116	7.69898	9.93203110785828e-10	-5.90113	down
evm.TU.Ga05G1306	579	1017	1351	2051	2701	2960	15.0057	24.2402	34.9207	51.6958	70.6043	68.5888	3.26529050096366e-06	1.47715720002941	up
evm.TU.Ga05G0956	106	89	73	35	23	25	1.89155	1.47092	1.30211	0.609392	0.409265	0.399272	0.000543216539766554	-1.5756	down
evm.TU.Ga09G1305	968	1938	1891	3067	3865	4549	89.1059	164.07	173.574	274.535	358.8	374.232	3.42276859488664e-06	1.35386464321326	up
evm.TU.Ga12G0372	1982	1833	1272	765	737	706	48.3678	41.1691	30.9596	18.1409	18.1432	15.3825	1.00518137923598e-07	-1.08183	down
evm.TU.Ga12G0376	994	776	582	238	364	418	27.0036	19.4042	15.7681	6.27495	9.981	10.1415	0.000131497696756175	-1.09051	down
evm.TU.Ga13G0310	650	604	401	178	145	155	58.1546	49.7611	35.8274	15.4395	13.1	12.3416	8.89715706373247e-12	-1.67209	down
evm.TU.Ga07G0847	104	147	144	223	268	285	2.24157	2.92031	3.10426	4.68936	5.84138	5.51558	0.000255936272566761	1.07800970632742	up
evm.TU.Ga06G0199	459	781	821	1174	1547	1639	39.663	62.1307	70.7788	98.7112	134.896	126.66	2.83625105293927e-05	1.17948575311877	up
evm.TU.Ga05G0523	1783	1551	1303	881	609	623	37.5839	30.0771	27.3914	18.0568	12.9409	11.7193	5.70310825002327e-06	-1.01666	down
evm.TU.Ga03G2405	195	121	79	28	19	51	3.36302	1.92892	1.36325	0.458496	0.330561	0.775327	0.000191051795462985	-1.91174	down
evm.TU.Ga11G3921	122	86	81	21	6	34	2.75391	1.77511	1.81776	0.458434	0.128684	0.68029	0.000245193353824606	-2.16362	down
Gossypium_arboreum_newGene_10711	249	186	105	70	46	64	6.27107	4.66559	2.83613	1.88714	1.46837	1.43369	0.000369192586092579	-1.46575	down
evm.TU.Ga01G2090	293	437	512	717	960	1078	18.2307	25.0057	31.7658	43.3997	60.3106	60.0238	1.30091515610151e-05	1.24418249283405	up
Gossypium_arboreum_newGene_8889	91	57	84	8	20	7	1.63102	0.936008	1.49976	0.131456	0.348691	0.099689	2.78841148998892e-05	-2.59979	down
evm.TU.Ga04G1812	2231	1777	1625	4083	3179	3440	28.154	20.6268	20.444	50.1046	40.4648	38.7959	1.59436198423649e-08	1.04014905933725	up
evm.TU.Ga09G1925	1553	1175	980	276	286	542	60.6085	42.1919	38.132	10.465	11.2284	18.8962	1.73542686601444e-09	-1.65214	down
Gossypium_arboreum_newGene_5111	121	77	41	27	21	21	2.63317	1.45214	0.803232	0.580729	0.462732	0.439987	0.00426274657061586	-1.66241	down
evm.TU.Ga04G1020	1294	899	745	339	283	324	38.8498	24.8466	22.3048	9.88352	8.54802	8.67508	7.28813995087226e-11	-1.51833	down
evm.TU.Ga10G1819	97	93	179	18	41	35	0.997799	0.886505	1.84277	0.17499	0.428549	0.322139	0.000350090346302318	-1.87888	down
Gossypium_arboreum_newGene_2467	98	119	133	327	407	530	1.50543	1.92758	2.20831	5.69007	7.06586	8.09173	6.67742024328837e-13	1.94739775184745	up
evm.TU.Ga05G0859	192	447	409	667	1724	1945	10.899	23.4018	23.2473	36.9632	99.0884	99.0878	0.00176274461920578	2.14331830719608	up
evm.TU.Ga01G0928	344	377	380	941	1047	1183	11.6668	11.7862	12.8817	31.1169	35.9006	35.9498	4.0216299862064e-20	1.63028679916081	up
evm.TU.Ga11G2617	659	581	422	187	138	138	11.5059	9.32889	7.34603	3.16796	2.41906	2.14387	1.08723970163261e-11	-1.72339	down
evm.TU.Ga02G0405	317	229	196	63	101	145	5.8799	3.89849	3.62209	1.13561	1.88537	2.40363	0.00232783547374863	-1.15952	down
evm.TU.Ga01G1359	1413	1085	822	376	391	481	32.9487	23.2872	19.1085	8.52428	9.19517	10.0179	7.58445088514764e-09	-1.29768	down
evm.TU.Ga10G1831	370	417	474	770	898	931	13.6158	14.1321	17.4355	27.6103	33.3837	30.6933	6.47223936928102e-08	1.14657673904606	up
evm.TU.Ga04G1223	38	12	33	57	90	102	0.559579	0.164921	0.491385	0.828512	1.35382	1.36625	0.00400083611054962	1.68312766345234	up
evm.TU.Ga04G1595	604	859	704	259	356	359	25.7509	33.7302	29.9485	10.7497	15.3155	13.6633	2.5962946016689e-05	-1.04425	down
evm.TU.Ga04G1592	570	534	320	146	138	135	8.44743	7.28337	4.72918	2.10306	2.05605	1.78908	1.19350721395566e-09	-1.64091	down
evm.TU.Ga08G2049	81	81	82	9	13	24	1.19032	1.08551	1.19766	0.128381	0.18238	0.30638	9.44063772604858e-06	-2.31569	down
evm.TU.Ga13G2145	9620	10825	8579	2410	2608	2857	268.876	278.369	239.141	65.4857	73.4993	71.3406	5.28920881156684e-37	-1.77052	down
evm.TU.Ga05G2925	271	375	475	821	1135	833	9.68302	12.3387	16.9528	28.6081	40.999	26.6724	1.60162807016271e-06	1.42374320389271	up
evm.TU.Ga06G0865	13	12	24	43	50	69	0.264008	0.215159	0.480277	0.848717	1.03588	1.26574	0.00318253498512973	1.80954481203025	up
evm.TU.Ga08G2774	1084	518	274	207	145	201	17.3698	7.6324	4.37857	3.21676	2.33483	2.87801	0.00013948529097318	-1.63637	down
evm.TU.Ga07G0063	393	269	187	164	61	130	5.52351	3.47575	2.61233	2.23278	0.863973	1.63151	0.00870807653799797	-1.14979	down
evm.TU.Ga10G0640	11	25	30	27	124	102	0.294622	0.624541	0.793125	0.698488	3.4119	2.47644	0.00472129739511222	2.04061769902421	up
evm.TU.Ga02G0398	1051	1125	1136	449	380	522	79.2175	78.0205	85.4689	32.9124	28.8472	35.1289	1.64679366457459e-11	-1.19475	down
evm.TU.Ga07G2570	2219	2330	1817	875	763	958	33.1289	31.9963	27.0577	12.6935	11.4798	12.7745	1.08446840346695e-14	-1.18517	down
evm.TU.Ga14G2295	729	1106	963	1413	1835	2237	98.7351	137.978	130.2	186.196	250.852	271.018	9.91958180130307e-06	1.07119449246131	up
evm.TU.Ga12G0173	1157	1284	1067	2089	2061	2466	33.8431	34.5582	31.1131	59.4077	60.7931	64.4495	2.29739493421257e-12	1.02271405304213	up
evm.TU.Ga05G0468	468	417	331	184	191	185	9.50268	7.79149	6.69205	3.6162	3.90021	3.3431	2.39036450291986e-05	-1.00078	down
evm.TU.Ga14G0352	427	480	551	1152	1126	1228	5.57586	5.76678	7.17555	14.6251	14.8265	14.337	8.7368163242124e-13	1.3676300106159	up
evm.TU.Ga11G2793	2687	2504	2062	1286	894	1123	78.1475	67.0039	59.8027	36.3667	26.197	29.183	3.50694672242069e-08	-1.02444	down
evm.TU.Ga07G0549	1960	2140	1553	603	903	978	170.983	171.789	135.107	51.1316	79.4531	76.2443	2.65335108704838e-06	-1.07296	down
evm.TU.Ga11G1041	77	114	97	41	35	45	0.997692	1.35465	1.25201	0.509559	0.453769	0.519746	0.0078847949162927	-1.1487	down
evm.TU.Ga09G2609	405	266	207	86	114	68	21.6924	13.0996	11.0457	4.45332	6.16266	3.23407	2.02717245775998e-05	-1.57507	down
evm.TU.Ga09G2603	68	62	43	19	18	18	1.83165	1.51855	1.14225	0.493821	0.486393	0.417199	0.00556006271398014	-1.53446	down
evm.TU.Ga08G0535	65	46	68	142	120	131	0.617702	0.40507	0.652823	1.32254	1.15912	1.12045	0.000763252295607097	1.23795799639473	up
evm.TU.Ga05G4014	7	11	11	46	62	38	0.604025	0.948784	0.999427	4.3648	6.1813	3.32598	0.000155754106098395	2.45303981781796	up
evm.TU.Ga10G2995	284	184	178	74	82	82	25.6418	15.2432	16.0225	6.48098	7.41039	6.61712	4.84330500921349e-05	-1.3242	down
evm.TU.Ga10G2997	75	67	40	0	10	21	2.71391	2.22819	1.45563	0	0.36406	0.672619	0.00755036252303225	-2.46218	down
evm.TU.Ga09G1395	10149	9119	12346	29188	18441	18649	77.3817	63.9669	93.8808	216.41	141.802	127.074	2.64755289261543e-06	1.17166256549276	up
evm.TU.Ga12G1222	588	600	369	185	215	191	24.5715	23.0752	15.374	7.50759	9.03538	7.10776	9.37371731945078e-07	-1.27248	down
evm.TU.Ga13G0393	1265	1722	1909	3231	2922	3013	30.4291	38.116	45.7923	75.5957	70.902	64.7772	5.00811336025864e-06	1.00651064595192	up
evm.TU.Ga05G1539	75	130	136	329	226	250	3.24651	5.20736	5.93457	13.9818	9.98672	9.77108	0.000131702925089778	1.33965506411777	up
evm.TU.Ga03G0026	338	583	677	1033	1063	1191	6.91211	10.9657	13.8066	20.5518	21.9371	21.7821	0.000101404533354255	1.13471398316543	up
evm.TU.Ga02G1096	1022	1583	1471	663	479	669	18.5061	26.3654	26.5628	11.6759	8.7367	10.8175	1.00197229799817e-05	-1.07402	down
evm.TU.Ga02G1097	163	190	148	36	58	91	11.238	12.0923	10.2003	2.42031	3.98688	5.62047	0.000969539159098876	-1.33986	down
evm.TU.Ga13G0532	152	95	87	32	12	37	11.1431	6.44831	6.35279	2.29349	0.828913	2.41859	0.000144392944885052	-1.94857	down
evm.TU.Ga11G2226	103	154	95	34	46	38	2.2415	3.08039	2.06981	0.712716	1.01343	0.729125	0.000559505401229558	-1.45573	down
evm.TU.Ga10G0430	21	17	17	110	105	51	0.431468	0.316877	0.347748	2.26211	2.24092	0.965041	6.69473345115663e-06	2.40651541115806	up
evm.TU.Ga06G0116	182	198	214	97	81	86	1.67553	1.67852	1.96961	0.869012	0.751111	0.707328	0.00045765858354987	-1.06492	down
evm.TU.Ga06G2400	3651	5546	4799	472	522	710	41.294	57.722	54.1348	5.1878	5.955	7.17658	2.12611685689048e-45	-2.94102	down
evm.TU.Ga05G0346	598	1748	2163	3471	6527	6679	48.3745	130.135	174.525	273.056	532.658	483.016	0.00857813921831627	1.97468650473693	up
evm.TU.Ga01G2011	380	486	301	49	91	223	8.64441	10.1856	6.83511	1.07747	2.09245	4.53281	0.000743428623171782	-1.60256	down
evm.TU.Ga14G1612	171	197	115	33	55	86	21.5929	22.9162	14.5645	4.07345	6.97355	9.71142	0.00188565066509451	-1.36862	down
evm.TU.Ga03G2167	230	351	421	637	845	871	10.2708	14.4342	18.8033	27.725	38.1424	34.8592	5.27740983791073e-06	1.32881972984188	up
evm.TU.Ga03G2160	293	164	115	86	41	71	9.16331	4.70962	3.57038	2.60688	1.27422	1.96296	0.00223702018160295	-1.41584	down
evm.TU.Ga13G0255	59	79	70	0	0	5	0.849387	1.05335	1.01268	0	0	0.058133	1.00603690241996e-08	-5.29832	down
evm.TU.Ga13G2275	218	296	320	923	673	755	4.40993	5.52494	6.47326	18.2252	13.7823	13.6974	6.25059265917731e-11	1.59649347538468	up
evm.TU.Ga11G1586	397	356	244	122	139	192	34.8695	28.7566	21.4102	10.412	12.2696	15.0544	0.000500477924266755	-1.02846	down
evm.TU.Ga05G0589	391	444	467	1005	689	865	4.75091	4.96419	5.65693	11.8847	8.44893	9.39674	9.91547815835023e-07	1.07588480784066	up
evm.TU.Ga11G3273	428	767	495	77	184	182	17.7783	29.3702	20.5171	3.08488	7.70376	6.73644	1.03563669265518e-06	-1.8187	down
evm.TU.Ga12G0234	175	143	106	74	50	64	2.0676	1.55449	1.25036	0.851334	0.588935	0.676888	0.00564357188715066	-1.05921	down
evm.TU.Ga05G2620	977	1034	827	285	468	532	47.5764	46.3379	40.1433	13.4971	22.9512	23.1165	7.63931097801146e-05	-1.03407	down
evm.TU.Ga08G2064	119	131	147	63	56	58	2.68677	2.72418	3.30956	1.37429	1.26212	1.16172	0.00350656986189336	-1.06108	down
evm.TU.Ga11G3340	3382	2474	1813	990	854	869	106.361	71.5975	56.8665	30.2591	27.0598	24.4055	1.77817368745421e-09	-1.37634	down
evm.TU.Ga01G0745	991	1374	1585	1925	2537	3255	39.5994	50.5265	63.1697	74.8169	102.27	116.274	7.63931097801146e-05	1.05679285425029	up
evm.TU.Ga06G0300	69	65	59	191	153	167	0.901561	0.782283	0.766977	2.44186	2.03324	1.96397	6.49014820970808e-07	1.51569228367351	up
evm.TU.Ga01G1166	1674	919	681	581	211	314	22.8407	11.5413	9.26484	7.70737	2.89232	3.82598	0.000463961953004789	-1.44535	down
evm.TU.Ga09G2184	199	294	259	46	104	157	9.65891	13.1595	12.5463	2.13434	5.08173	6.79733	0.00871594371737705	-1.20267	down
evm.TU.Ga11G0085	184	177	163	59	64	90	8.50967	7.53113	7.54731	2.64552	2.9909	3.72844	0.000163706285402294	-1.19688	down
evm.TU.Ga11G0083	181	266	274	386	458	554	14.4527	19.5874	21.8734	30.0602	37.0083	39.74	0.000156392020602911	1.05224794720653	up
evm.TU.Ga12G2454	350	243	206	92	84	129	17.9038	11.4137	10.514	4.5472	4.31631	5.86001	4.99382404088925e-05	-1.28318	down
evm.TU.Ga09G1299	1445	2091	1533	525	675	704	28.6983	38.2116	30.3682	10.13	13.5111	12.4841	1.58347076281903e-09	-1.30126	down
evm.TU.Ga12G0743	646	733	478	286	223	281	5.8608	6.11695	4.32396	2.52041	2.0357	2.27545	8.03081627131016e-07	-1.12017	down
evm.TU.Ga13G0742	592	589	707	1435	1435	1745	5.82909	5.32959	6.938	13.7409	14.2472	15.3559	2.09423631954639e-14	1.38768781392211	up
evm.TU.Ga05G2221	351	238	151	45	10	25	9.24471	5.77472	3.95067	1.14711	0.263642	0.583204	3.07741467448973e-10	-3.09539	down
evm.TU.Ga13G1903	761	675	572	222	206	381	22.9287	18.7113	17.1698	6.48274	6.23889	10.2381	2.81287322202961e-06	-1.21624	down
evm.TU.Ga06G1076	304	244	250	136	109	111	12.9684	9.55614	10.6054	5.61867	4.66247	4.21843	0.000140681015518997	-1.05245	down
evm.TU.Ga06G0672	18	38	19	77	100	55	1.73879	3.41972	1.79418	7.30447	9.80314	4.7636	0.00172445848018511	1.76491502658167	up
evm.TU.Ga13G0141	327	341	382	661	622	681	6.2625	6.00574	7.29685	12.3151	12.0251	11.6612	3.81677319399476e-07	1.00713103550654	up
evm.TU.Ga05G0178	79	49	38	111	81	168	3.64382	2.06521	1.72722	5.00133	3.77704	6.94679	0.00904922074308177	1.21591684383304	up
evm.TU.Ga09G1487	1069	983	1076	1929	2306	2124	31.1628	26.3786	31.2937	54.7122	67.8181	55.3646	1.6006325741891e-10	1.13478430591842	up
evm.TU.Ga07G0527	1483	1271	1125	2399	2457	3254	68.5599	54.0459	51.8603	107.861	114.575	134.436	4.9021925893205e-12	1.16945731798453	up
evm.TU.Ga07G0525	34	45	60	237	415	410	1.73615	2.11737	3.04445	11.795	21.4256	18.7183	3.11129370195078e-18	3.03336442262704	up
evm.TU.Ga05G1222	714	495	505	1362	1190	1379	9.42646	6.01724	6.65654	17.5049	15.8639	16.286	1.98771652918842e-11	1.30810912293243	up
evm.TU.Ga05G1224	2639	4000	4812	6637	7204	8205	69.3053	96.6499	126.044	169.518	190.817	192.614	5.42626459372792e-05	1.0384542086323	up
evm.TU.Ga05G1226	66	64	96	206	200	216	1.38269	1.22911	2.0022	4.21937	4.23704	4.05737	1.07695721673101e-06	1.55895658596591	up
evm.TU.Ga10G0166	229	90	93	41	33	50	4.13833	1.48376	1.67525	0.708636	0.598545	0.802823	0.00124370563435291	-1.62028	down
evm.TU.Ga11G0712	706	447	310	41	34	21	14.6224	8.51764	6.38907	0.811782	0.692759	0.38884	5.75202220673006e-25	-3.79441	down
evm.TU.Ga13G0220	426	281	173	86	85	99	12.385	7.49845	5.01544	2.42175	2.46977	2.55059	1.09794072708551e-05	-1.58207	down
evm.TU.Ga13G0221	325	363	264	35	40	84	12.5834	12.9054	10.1862	1.31607	1.54099	2.87538	3.06266776637842e-13	-2.48865	down
evm.TU.Ga13G0223	36	41	78	83	144	147	0.930487	1.00021	2.05374	2.12807	3.85472	3.47361	0.00733244872993567	1.35966590170026	up
evm.TU.Ga11G2710	350	673	774	1286	1244	1646	25.6191	45.3298	56.5386	91.5364	91.8484	107.678	2.48062201402503e-05	1.30382850054501	up
evm.TU.Ga11G2719	525	564	486	192	241	244	12.2382	12.0952	11.306	4.34988	5.66446	5.08855	2.63989692275465e-07	-1.10661	down
evm.TU.Ga08G2815	409	186	102	23	59	41	7.90449	3.30364	1.96968	0.430737	1.13868	0.693397	1.75145153666575e-05	-2.3571	down
evm.TU.Ga12G2325	45	42	43	76	112	95	0.733951	0.62849	0.692885	1.2173	1.8562	1.39433	0.00351714985431104	1.23719273210258	up
evm.TU.Ga01G1827	326	611	562	802	1056	1304	8.08811	13.9594	13.9015	19.3682	26.4485	28.9234	9.57040018758584e-05	1.17240261106425	up
Gossypium_arboreum_newGene_12087	1175	1352	1674	4094	4825	5401	14.0188	16.051	21.467	49.9096	60.445	59.4166	4.05330546151641e-20	1.86619008741188	up
evm.TU.Ga03G2537	41502	53853	37701	7558	12946	15312	790.175	943.377	715.916	139.932	248.582	260.547	6.37820907048275e-13	-1.78517	down
evm.TU.Ga09G2681	345	456	432	828	800	906	18.7817	22.8443	23.465	43.8607	43.9788	44.1414	9.5316599782793e-09	1.14303874440172	up
evm.TU.Ga09G2680	1490	1992	2941	7297	6612	8716	19.3039	23.7488	38.022	91.9786	86.4467	100.98	3.04423792091857e-13	1.9007244940226	up
Gossypium_arboreum_newGene_11579	202	145	118	11	35	60	5.18582	3.44369	2.97795	0.258113	0.892301	1.40335	0.000213061455226768	-2.03623	down
evm.TU.Ga05G3772	414	458	637	983	961	971	9.99963	10.167	15.3434	23.1106	23.4327	20.9755	2.50440628195737e-05	1.04859136298515	up
evm.TU.Ga09G1910	654	759	603	277	270	310	13.1171	14.0054	12.0546	5.4054	5.46107	5.54946	2.20274592648447e-09	-1.12462	down
evm.TU.Ga09G1646	369	470	486	53	151	128	7.70093	9.03919	10.121	1.06086	3.18261	2.38287	8.25381149214623e-07	-1.88746	down
evm.TU.Ga04G0724	533	769	784	1426	1534	1709	17.6822	23.4876	25.9647	46.0699	51.3733	50.7382	7.51702915751867e-09	1.26282468631757	up
evm.TU.Ga12G1311	73	83	113	108	227	218	1.90715	2.0017	2.93448	2.74079	6.00093	5.10648	0.00931896764434588	1.13937870831179	up
evm.TU.Ga13G2559	146	150	104	35	43	86	1.5805	1.49251	1.12652	0.363872	0.467204	0.8268	0.0087601400251207	-1.19138	down
evm.TU.Ga02G0767	4	6	23	43	80	48	0.110567	0.137843	0.631693	1.14312	2.20717	1.18085	0.00223371513240717	2.46472987537509	up
evm.TU.Ga07G0878	88	66	65	172	197	203	4.91101	3.38365	3.62143	9.42203	11.1672	10.2213	6.20882179004654e-07	1.49772920202093	up
evm.TU.Ga07G0870	1061	1206	1217	2128	2196	2670	25.4013	26.5548	29.0531	49.5411	53.0327	57.1419	2.34009007006005e-11	1.10629007759555	up
evm.TU.Ga07G2431	2568	6371	6357	7391	13379	13973	198.207	452.419	489.319	554.695	1041.41	963.829	0.000650130428138696	1.27893464103278	up
evm.TU.Ga11G1748	152	193	237	67	62	54	4.63453	5.39323	7.18349	1.97325	1.88366	1.44807	1.11531379863381e-05	-1.56519	down
evm.TU.Ga07G0463	347	324	211	109	64	83	3.33354	2.85874	2.01706	1.01186	0.611472	0.710302	1.54259009615816e-07	-1.66853	down
evm.TU.Ga07G0467	107	92	53	140	189	240	2.83145	2.23047	1.38993	3.61131	5.03998	5.67959	0.000609337595720963	1.28948906760407	up
evm.TU.Ga01G0584	3294	2912	2696	7765	7052	8300	71.3661	58.0574	58.2722	163.643	154.118	160.744	1.86921414719394e-30	1.48548853548658	up
evm.TU.Ga01G2213	61	71	54	17	18	29	1.30995	1.40219	1.14882	0.340779	0.383311	0.547566	0.00735271191140959	-1.43822	down
evm.TU.Ga04G1681	2741	2905	2038	1051	925	1352	102.989	100.412	76.3567	38.4005	35.0539	45.3976	3.33789391921929e-09	-1.10115	down
evm.TU.Ga07G2182	179	216	219	408	448	633	26.6734	29.7139	32.5856	59.3936	67.5404	84.7132	2.25187753242615e-08	1.37275701602613	up
evm.TU.Ga05G4285	148	158	156	348	351	333	1.20114	1.1841	1.26539	2.75529	2.88431	2.4249	3.92270554075664e-08	1.27074911978048	up
evm.TU.Ga03G1669	53	48	79	129	134	150	1.1679	0.969656	1.73227	2.77044	2.97876	2.96502	0.000737961098356804	1.29351558102572	up
Gossypium_arboreum_newGene_9038	1267	1191	1018	330	271	325	18.4173	16.1677	14.1162	4.81287	4.44148	4.10918	5.97793036386553e-27	-1.79844	down
evm.TU.Ga12G1103	223	338	307	476	546	630	7.9126	11.0638	10.8892	16.4692	19.5788	20.0078	4.89569966032618e-05	1.03037	up
evm.TU.Ga13G0675	5102	6028	4123	592	560	524	100.182	108.904	80.7398	11.2959	11.0865	9.19204	2.42724159712538e-70	-3.06589	down
evm.TU.Ga02G1600	206	221	176	45	91	90	21.9594	21.6086	18.7367	4.64139	9.72054	8.52488	0.00045791249999983	-1.30259	down
evm.TU.Ga09G1010	106	115	97	21	18	48	7.64795	7.59053	6.97692	1.42642	1.30366	3.07606	0.000204601023028284	-1.78467	down
evm.TU.Ga11G2073	141	234	225	441	546	578	1.22711	1.87212	1.95694	3.73337	4.7995	4.50521	8.58246867885499e-08	1.48542460709672	up
evm.TU.Ga10G0269	929	1241	731	227	282	315	15.3192	18.8287	12.0273	3.63168	4.68687	4.64187	6.6116787731292e-13	-1.70029	down
evm.TU.Ga02G0262	877	346	214	77	83	72	26.5735	9.63372	6.45477	2.25572	2.52144	1.92951	3.488663067486e-08	-2.49197	down
evm.TU.Ga06G0385	1538	1508	1212	752	543	657	42.2539	38.1235	33.225	20.0995	15.048	16.133	6.55939740993669e-08	-1.01397	down
evm.TU.Ga06G0383	763	461	277	217	239	229	14.8229	8.23238	5.35672	4.09286	4.6792	3.96981	0.00718368281533801	-1.00107	down
evm.TU.Ga11G3841	175	248	291	815	739	736	6.01624	7.84659	9.99304	27.2955	25.6905	22.6748	1.57490254680155e-12	1.78298311443959	up
evm.TU.Ga07G1809	20	46	71	93	295	268	0.647157	1.41515	2.3709	3.04338	10.0084	8.06235	3.26680571463558e-05	2.34954394640607	up
evm.TU.Ga06G2529	218	152	177	100	49	81	4.50742	2.88112	3.64286	2.00904	1.01975	1.48941	0.00265391639937829	-1.14951	down
Gossypium_arboreum_newGene_11101	806	1029	729	14	62	80	7.72502	9.17105	7.08643	0.117717	0.622426	0.642104	3.48148887768041e-08	-3.93683	down
evm.TU.Ga09G1215	376	502	345	156	154	205	7.6021	9.36246	6.96103	3.06524	3.14763	3.70537	5.46848382477837e-06	-1.14101	down
evm.TU.Ga03G1061	27818	29985	17885	7678	7639	8409	319.361	316.72	204.787	85.7163	88.4437	86.2773	9.59992305754709e-17	-1.5541	down
evm.TU.Ga11G2336	118	115	43	7	7	16	3.20922	2.88493	1.15168	0.181441	0.169213	0.374709	5.57636525401343e-07	-3.09084	down
evm.TU.Ga11G2333	13	6	8	43	30	45	0.342045	0.130938	0.22453	1.18022	0.840145	1.13538	0.00138372167665886	2.23069388943498	up
evm.TU.Ga12G1470	696	789	827	1707	1264	1674	31.3153	32.6426	37.104	74.6751	57.3564	67.2983	5.73641116378886e-09	1.1052829145387	up
evm.TU.Ga08G1712	4828	10397	11292	11505	20832	24238	456.956	905.503	1066.02	1058.97	1988.75	2050.46	0.00135967050520232	1.18283975008281	up
evm.TU.Ga08G0441	2784	1604	1239	555	321	321	48.0672	25.485	21.3282	9.31728	5.58847	4.94475	4.29937343550307e-11	-2.10594	down
evm.TU.Ga04G1524	114	197	90	4	0	4	1.78027	2.82182	1.39097	0.049852	0	0.052055	1.19812239586688e-14	-5.53964	down
evm.TU.Ga10G0305	423	548	764	1081	1254	1604	13.6232	16.2495	24.5809	33.916	40.7764	46.2277	5.79105588367783e-06	1.26963351135446	up
evm.TU.Ga03G0072	518	635	869	1477	1145	1523	11.219	12.6598	18.7648	31.1119	25.0231	29.4873	1.32220871088524e-05	1.12456630635824	up
evm.TU.Ga03G0075	152	139	101	54	63	50	1.63096	1.37486	1.07755	0.558747	0.673916	0.475	0.00397760808082952	-1.10681	down
evm.TU.Ga08G0199	52	86	87	37	11	21	0.58112	0.883175	0.978009	0.400544	0.121116	0.207057	0.00980063613833172	-1.61196	down
evm.TU.Ga09G1552	76	66	52	10	26	19	2.77973	2.19365	1.87707	0.340207	0.944248	0.597399	0.00420756129020811	-1.69411	down
evm.TU.Ga10G2577	631	890	1388	2722	3164	3266	6.12755	7.94611	13.4401	25.7095	30.9943	28.3454	2.87014099594854e-09	1.74330401928656	up
evm.TU.Ga07G1210	175	144	94	58	55	40	2.74597	2.07349	1.46672	0.877209	0.863306	0.556857	0.00187654042277756	-1.30193	down
evm.TU.Ga12G0467	625	711	867	1696	1216	1514	10.8752	11.3909	15.047	28.7194	21.3608	23.5583	1.0260867482549e-06	1.10294119585793	up
evm.TU.Ga07G0095	764	376	320	97	122	157	29.023	13.1254	12.097	3.56223	4.63891	5.32277	2.82525608984743e-07	-1.8416	down
evm.TU.Ga07G0092	370	329	420	104	162	260	3.67939	3.00867	4.17346	1.0074	1.61947	2.31505	0.00613401961313247	-1.00361	down
evm.TU.Ga08G1450	162	106	167	36	72	69	7.39123	4.44452	7.62	1.60338	3.32175	2.78963	0.0084581334550984	-1.19385	down
evm.TU.Ga02G1477	5252	4826	3252	1913	1810	1994	169.42	143.229	104.634	59.9916	58.8765	57.4811	5.61241389372629e-09	-1.10269	down
Gossypium_arboreum_newGene_16855	55	63	57	16	4	0	0.577201	0.604384	0.602501	0.1632	0.036714	0	0.00105614529586635	-3.0005	down
evm.TU.Ga06G0023	729	479	165	65	45	82	10.2928	6.2191	2.31469	0.891186	0.628935	1.0287	2.05935741778221e-09	-2.71739	down
evm.TU.Ga09G2217	108	100	79	230	265	271	2.79262	2.36984	2.02849	5.78141	6.8961	6.25955	6.52819652131267e-09	1.53127496462639	up
evm.TU.Ga12G1206	43	43	29	206	199	255	2.41885	2.24063	1.65038	11.483	11.4997	13.0188	2.74426252441714e-18	2.63000856721294	up
evm.TU.Ga05G1467	471	547	656	1008	1128	1319	33.4684	35.7622	46.5256	69.73	80.916	83.833	2.12502533343254e-07	1.14216645764398	up
evm.TU.Ga12G2765	1098	1643	1834	2585	2662	3402	22.9375	31.5809	38.2255	52.5358	56.103	63.5464	4.20733789413168e-05	1.01078537732547	up
evm.TU.Ga12G0666	1867	3057	2527	830	523	1232	171.862	258.842	231.954	74.2359	48.4744	101.29	8.53471904234281e-07	-1.44589	down
Gossypium_arboreum_newGene_1675	298	484	426	870	945	885	2.35293	3.74688	3.35712	7.15337	7.81927	6.44774	1.71690752716114e-07	1.26978787504527	up
evm.TU.Ga10G0388	10336	18963	10974	713	2474	3320	454.862	767.802	481.657	30.4916	109.802	130.542	0.000800026771472357	-2.52824	down
evm.TU.Ga09G0031	85	123	113	18	29	48	0.901127	1.20995	1.20446	0.184378	0.303732	0.450931	0.000638472158111084	-1.66713	down
evm.TU.Ga05G0031	239	196	128	36	76	91	9.60923	7.26169	5.1211	1.40027	3.08275	3.24752	0.00206230091030028	-1.35701	down
evm.TU.Ga13G2077	78	148	60	22	27	36	7.82447	13.7583	5.99573	2.14994	2.72922	3.23435	0.00212330869704389	-1.63583	down
evm.TU.Ga12G0344	67	59	52	84	157	170	2.14986	1.75089	1.6677	2.61837	5.12443	4.89743	0.00152012774346019	1.31737102587737	up
evm.TU.Ga10G0275	394	434	389	227	128	194	8.98592	9.12648	8.85552	5.03983	2.93063	3.95116	0.000113453407774114	-1.0468	down
evm.TU.Ga09G0009	962	1142	764	262	339	453	17.2275	18.8188	13.6375	4.56419	6.10867	7.23808	3.50963354374208e-08	-1.33709	down
evm.TU.Ga11G3184	61	58	40	93	108	149	4.26198	3.69491	2.74891	6.33943	7.58521	9.32999	0.0015382658882688	1.24548731328842	up
evm.TU.Ga06G0279	472	474	315	91	130	154	6.83304	6.30443	4.54164	1.26946	1.89639	1.98304	5.67190903903416e-09	-1.63621	down
evm.TU.Ga06G0278	666	623	523	201	275	364	16.134	13.8797	12.6222	4.71487	6.70695	7.87597	9.55206837620413e-05	-1.00459	down
evm.TU.Ga01G2292	943	931	581	220	252	203	13.3995	12.1641	8.2222	3.02741	3.60292	2.57315	1.66641209054584e-12	-1.73432	down
Gossypium_arboreum_newGene_11430	42	49	69	209	167	202	0.764625	0.873942	0.887833	3.26656	2.43643	3.28935	8.62199254887168e-09	1.9483885270186	up
evm.TU.Ga07G2393	249	340	385	825	955	1003	5.0442	6.33849	7.78868	16.2944	19.5561	18.2046	7.77456416690438e-12	1.61498490866502	up
evm.TU.Ga09G1184	734	900	584	237	256	343	20.2206	22.8133	16.0501	6.34703	7.10706	8.44032	1.49481953216207e-08	-1.2993	down
evm.TU.Ga12G1188	270	208	103	18	4	8	11.8039	8.37698	4.48924	0.744525	0.156139	0.300223	1.96979140972123e-14	-4.15235	down
evm.TU.Ga13G0186	99	102	137	9	33	28	2.07963	1.98873	2.87812	0.165857	0.690613	0.525539	6.12977056083066e-05	-2.1683	down
evm.TU.Ga13G0181	333	559	621	1013	907	1198	16.9481	26.1736	31.5247	50.1427	46.5847	54.5083	5.03889591055441e-05	1.13390853246333	up
evm.TU.Ga13G0188	1058	1609	1749	3121	3346	4478	46.5575	65.119	76.7527	133.545	148.475	176.117	6.79447203628865e-09	1.40009623881883	up
evm.TU.Ga02G0158	132	263	424	676	645	833	7.82848	14.4417	25.2165	39.2318	38.7929	44.4277	0.000208786395949559	1.47269543797392	up
evm.TU.Ga05G2310	69	97	91	196	161	223	6.98053	9.00375	9.10378	19.2292	16.3876	20.176	4.09520637068264e-05	1.27241681990261	up
evm.TU.Ga10G0195	175	222	328	457	610	634	3.77104	4.38916	7.04448	9.57831	13.2728	12.2214	2.5962946016689e-05	1.32356021382305	up
evm.TU.Ga11G1620	25	13	28	45	103	85	0.67562	0.300079	0.753536	1.17073	2.791	2.04363	0.00104375513223174	1.92665831348389	up
evm.TU.Ga14G2364	13307	12724	9184	3669	3459	3516	338.887	298.126	233.259	90.8504	88.8161	80.0042	4.54242120828523e-23	-1.60689	down
evm.TU.Ga11G3570	26	17	29	80	81	70	1.14016	0.679468	1.27621	3.45315	3.60377	2.76864	0.000222380368512435	1.79034574039178	up
evm.TU.Ga02G1366	87	113	182	448	240	274	0.602921	0.720119	1.26291	3.03383	1.68121	1.7073	0.00045765858354987	1.42356768707285	up
evm.TU.Ga02G1367	68	31	35	69	121	125	3.4146	1.44461	1.75258	3.41034	6.21387	5.68126	0.0082137404587561	1.34903760730221	up
evm.TU.Ga07G0257	233	205	167	494	314	517	6.47451	5.25449	4.63773	13.3795	8.82428	12.8699	1.80392704244041e-06	1.23372405021159	up
evm.TU.Ga11G3396	81	74	128	150	197	257	1.19615	0.999052	1.88378	2.16564	2.95002	3.40926	0.00252320965797395	1.17982949271597	up
evm.TU.Ga04G0165	316	486	735	1254	978	849	6.55055	9.26878	15.1801	25.2725	20.43	15.7264	0.00223873902082163	1.09974388985832	up
evm.TU.Ga01G2555	1015	787	638	365	265	506	22.8183	16.2799	14.3135	7.98439	6.00232	10.1696	0.000211133294487422	-1.00395	down
evm.TU.Ga12G1968	23	30	28	38	103	144	1.77005	2.09208	2.1417	2.88253	8.09936	10.0576	0.00109804370261765	1.90753752306121	up
evm.TU.Ga11G0846	14	45	22	79	61	90	0.402995	1.2552	0.649415	2.34121	1.86114	2.45368	0.00511689756211645	1.61006479056082	up
evm.TU.Ga05G2153	1230	1792	1474	299	441	574	22.9641	30.7941	27.4519	5.42387	8.30729	9.56893	6.94115584279353e-11	-1.67545	down
evm.TU.Ga04G1254	607	447	342	168	111	123	22.5424	15.269	12.6475	6.05279	4.13816	4.08122	7.90344525898477e-09	-1.67663	down
Gossypium_arboreum_newGene_5435	62	52	56	87	157	117	1.3731	1.01915	1.01422	1.91198	3.53676	2.74536	0.0045017503250975	1.20601349049483	up
evm.TU.Ga09G0681	3334	2579	2627	6064	6224	7869	65.9772	46.952	51.852	116.695	124.228	139.179	1.4384638558959e-16	1.34395054971329	up
evm.TU.Ga09G0680	60	45	26	86	93	108	1.05294	0.735382	0.450307	1.48402	1.67042	1.71981	0.00621324227608952	1.25069066819287	up
evm.TU.Ga07G2060	77	133	107	197	266	411	5.82021	9.2734	8.08483	14.55	20.3731	27.8704	1.3891875559683e-05	1.55507959843795	up
evm.TU.Ga04G0614	126	225	210	411	395	407	4.21337	6.94379	7.00925	13.3984	13.3685	12.189	3.67086825416152e-05	1.21657663643607	up
evm.TU.Ga08G2180	4126	4186	3794	1531	1445	1738	143.249	133.694	131.373	51.6594	50.5764	53.9109	8.84046542775131e-23	-1.25431	down
evm.TU.Ga13G1796	745	782	524	187	192	235	11.2567	10.868	7.89024	2.742	2.91253	3.16294	4.51002731971326e-14	-1.62713	down
evm.TU.Ga02G1169	1321	1336	920	423	518	669	40.7593	37.9415	28.3287	12.6932	16.1185	18.4354	4.65136050498768e-06	-1.04185	down
evm.TU.Ga02G1164	806	648	525	218	183	305	16.3562	12.097	10.6209	4.28804	3.72991	5.52477	1.56655552087857e-08	-1.38443	down
evm.TU.Ga05G1059	115	117	66	13	32	35	15.5346	14.5007	8.82732	1.68339	4.36145	4.21232	0.000766275628099547	-1.77924	down
evm.TU.Ga13G2177	230	250	369	574	515	660	9.42809	9.45867	15.125	22.9515	21.3212	24.2379	3.51907738932265e-05	1.13239359921157	up
evm.TU.Ga01G1535	500	269	149	75	50	67	13.9503	6.89487	4.13048	2.01818	1.40096	1.65595	7.99275102102327e-07	-2.13231	down
evm.TU.Ga09G2536	576	691	598	238	190	198	31.2206	34.4531	32.3173	12.5385	10.3769	9.5631	4.47800122958362e-12	-1.46456	down
Gossypium_arboreum_newGene_10953	100	144	70	27	29	15	2.10016	2.77999	1.4453	0.547927	0.600793	0.280131	8.33356072401986e-05	-2.00752	down
evm.TU.Ga05G0188	102	108	56	10	28	32	3.12086	3.04681	1.70056	0.279695	0.837831	0.867318	0.00180270644507821	-1.80839	down
evm.TU.Ga11G2982	1045	394	186	22	13	43	31.2864	10.8351	5.53289	0.619645	0.369742	1.12518	1.75094143527752e-06	-4.27783	down
evm.TU.Ga11G2986	6	15	13	38	33	53	0.147997	0.340895	0.316299	0.943395	0.854834	1.22386	0.0048213180795214	1.95762315195861	up
evm.TU.Ga06G2399	1708	2234	1904	120	226	340	19.3116	23.248	21.4726	1.31736	2.56751	3.42764	4.14940409108438e-24	-2.9983	down
evm.TU.Ga06G2390	222	252	248	365	487	493	5.52842	5.77078	6.17203	8.84527	12.2345	10.98	3.46747519345378e-05	1.00513631813218	up
evm.TU.Ga11G0161	196	236	207	552	600	466	3.82581	4.22125	4.02777	10.4681	11.7974	8.12307	6.99479339920533e-10	1.45941253811454	up
evm.TU.Ga11G0293	617	1437	1322	264	332	570	67.9825	145.78	145.28	28.2289	36.8457	56.1361	0.000101518635086157	-1.45343	down
evm.TU.Ga11G0832	167	312	185	531	584	716	6.04839	10.3977	6.65913	18.6985	21.3053	23.1547	1.3399627341229e-08	1.57204634163397	up
evm.TU.Ga14G2702	447	466	349	176	144	150	25.5925	24.5681	19.9383	9.78353	8.31425	7.66561	2.00344448097449e-08	-1.30925	down
evm.TU.Ga11G2477	214	168	174	438	313	343	18.6713	13.4513	15.0663	37.0836	27.53	26.743	2.74879201885e-05	1.08730039918205	up
evm.TU.Ga14G0585	46	61	66	98	117	115	2.66904	3.27244	3.86524	5.61726	6.946	6.04904	0.00969874192111373	1.03670162466939	up
evm.TU.Ga09G0520	329	257	213	61	76	92	31.717	22.7845	20.4012	5.71252	7.37173	7.89545	1.51414871568815e-08	-1.69156	down
evm.TU.Ga09G0527	89	133	44	18	20	42	3.9019	5.39002	1.92449	0.731025	0.852363	1.63443	0.00769418207467982	-1.62734	down
evm.TU.Ga03G2774	479	573	481	176	185	212	10.0952	11.1031	10.1041	3.5988	3.91687	3.97774	2.6403020738484e-10	-1.31229	down
evm.TU.Ga04G1771	152	110	60	16	18	30	2.11567	1.41625	0.832793	0.217015	0.242193	0.363621	1.76309052026221e-05	-2.21817	down
evm.TU.Ga10G2435	30520	28785	25236	6447	4525	4659	1117.62	969.843	921.68	229.566	167.101	152.455	1.70424203909221e-38	-2.32036	down
evm.TU.Ga10G2439	142	155	66	23	5	14	0.987683	0.99219	0.452848	0.154534	0.031602	0.085091	2.29022216637043e-07	-2.9963	down
evm.TU.Ga04G0429	1609	3677	1880	69	59	93	26.6814	56.0979	31.0931	1.10607	0.98107	1.36865	1.01432691150695e-60	-4.9139	down
evm.TU.Ga05G0616	113	84	51	16	18	16	3.85254	2.61581	1.71578	0.505399	0.598886	0.467294	3.56008770601773e-05	-2.1835	down
evm.TU.Ga05G0617	599	530	425	208	204	251	9.10509	7.40128	6.43219	3.06844	3.12164	3.4006	2.183043078172e-07	-1.11824	down
evm.TU.Ga11G3105	404	267	185	79	25	40	5.99253	3.64699	2.73795	1.1337	0.365504	0.524943	4.50161084646579e-08	-2.45294	down
evm.TU.Ga06G0148	176	263	118	75	51	53	5.28877	7.28424	3.52175	2.17244	1.52209	1.41901	0.000204597885081676	-1.51344	down
evm.TU.Ga06G0147	4146	4514	3251	333	298	277	140.525	140.784	109.894	10.975	10.1752	8.38868	5.66065429376343e-95	-3.59379	down
Gossypium_arboreum_newGene_12298	22	34	27	103	107	117	0.335633	0.471548	0.403587	1.56125	1.6666	1.7685	1.48013287909647e-07	2.08606414927119	up
evm.TU.Ga03G2476	2009	2708	2555	3984	4500	5096	48.3313	59.9461	61.3146	93.2107	109.194	109.568	1.56391872838943e-07	1.00365956835633	up
evm.TU.Ga11G0318	157	175	104	13	44	47	6.7279	6.88053	4.42125	0.516231	1.86131	1.76693	0.00013366013026152	-1.95143	down
evm.TU.Ga11G3666	1252	1492	1774	4999	5332	6019	47.2049	51.748	66.7351	183.343	202.842	202.893	8.87533382710651e-25	1.95331826453715	up
evm.TU.Ga11G3665	2847	3615	3759	6643	8539	9995	137.308	160.44	180.821	311.591	415.393	430.891	1.06868752289629e-11	1.39922168648643	up
evm.TU.Ga03G2180	3	4	25	48	74	104	0.07271	0.108375	0.876259	1.68117	2.68658	3.35754	0.000434556764492335	2.87164937290318	up
Gossypium_arboreum_newGene_9162	81	125	41	23	24	28	1.2542	1.7664	0.630173	0.488833	0.360998	0.38082	0.00548355028267327	-1.59475	down
evm.TU.Ga10G2638	530	758	673	151	279	332	43.9087	57.7722	55.5826	12.1654	23.2656	24.5755	8.01909457343927e-05	-1.26373	down
evm.TU.Ga12G0500	573	811	927	1942	2450	2327	10.8838	14.1741	17.5537	35.8804	46.9409	39.5189	5.2874638115329e-12	1.64223779953836	up
evm.TU.Ga10G2635	286	384	424	856	726	805	9.03669	11.1618	13.3648	26.3316	23.1752	22.7441	1.5576579934238e-07	1.22607408049875	up
evm.TU.Ga05G1814	719	668	507	227	238	299	12.7758	10.9232	8.98213	3.91673	4.25836	4.74611	1.83803470743488e-08	-1.1994	down
evm.TU.Ga05G1818	200	188	112	78	38	39	1.9266	1.6605	1.07509	0.723487	0.367519	0.330274	0.000397601923600696	-1.56509	down
evm.TU.Ga08G0062	38	52	88	99	150	186	3.60515	4.52896	8.38832	9.21272	14.5086	15.9967	0.00433828984921599	1.37173227341296	up
evm.TU.Ga07G1918	4927	6927	8320	16519	19590	21770	185.83	240.408	312.991	605.94	745.236	733.91	3.34738890485245e-12	1.61555468198115	up
evm.TU.Ga05G4233	404	289	203	97	157	138	12.9829	8.54178	6.49203	3.02192	5.08401	3.95683	0.00321341615242231	-1.06599	down
evm.TU.Ga10G0575	1535	1793	1400	3492	3967	3962	25.1517	27.0331	22.8848	55.6633	65.5912	58.0432	1.36511891471909e-18	1.38679311405349	up
evm.TU.Ga11G1008	9083	11979	7734	329	383	356	210.471	255.386	178.734	7.40054	8.94029	7.36359	1.02072276989116e-139	-4.63302	down
evm.TU.Ga12G0265	453	203	366	120	104	136	15.1426	6.22497	12.19	3.89845	3.47664	4.04495	7.25484887990391e-05	-1.40628	down
evm.TU.Ga12G0268	2302	1497	1538	1291	649	495	15.5645	9.31232	10.3712	8.48807	4.42057	2.9872	0.00842367873858317	-1.00697	down
evm.TU.Ga11G3310	306	636	1021	1258	1482	1881	6.68873	12.7862	22.2532	26.7421	32.6702	36.7385	0.00115653769538901	1.31125290676689	up
evm.TU.Ga01G0180	280	252	119	25	21	34	11.3726	9.38341	4.81602	0.970484	0.848352	1.20535	1.26902366104202e-12	-2.90833	down
evm.TU.Ga09G2152	303	194	174	28	22	47	4.56306	2.69151	2.61032	0.402723	0.330015	0.628671	1.55838308400239e-12	-2.69062	down
evm.TU.Ga11G0503	373	396	244	807	662	762	3.79661	3.71138	2.47793	7.99317	6.79344	6.93021	1.61652467459577e-08	1.25621686928653	up
evm.TU.Ga11G0505	72	96	76	224	139	166	3.31759	4.09467	3.49657	10.1469	6.53301	6.88428	0.00038545631889901	1.22513893640202	up
evm.TU.Ga09G0177	340	243	192	103	57	146	9.09675	5.97949	5.1039	2.67139	1.51623	3.47446	0.00148074929450945	-1.24601	down
evm.TU.Ga09G0476	44	53	55	10	2	22	1.53134	1.67521	1.90791	0.338802	0.063247	0.671319	0.00909646948873604	-2.10008	down
evm.TU.Ga13G0739	144	177	216	220	391	408	4.41875	5.01969	6.64948	6.58467	12.1479	11.2399	0.00397760808082952	1.02268517828432	up
evm.TU.Ga10G0635	322	324	212	117	96	164	5.78907	5.35473	3.79399	2.03614	1.73302	2.62533	0.000399880162534778	-1.08206	down
evm.TU.Ga07G0984	196	213	250	443	637	742	15.4491	15.418	19.6215	34.0033	50.7541	52.3256	2.18903197677612e-09	1.56508971913973	up
evm.TU.Ga11G1904	1905	1935	1308	330	399	543	51.9314	48.5218	35.5445	8.74252	10.9659	13.2254	1.88182276172577e-18	-1.9084	down
evm.TU.Ga14G2244	107	127	102	30	17	56	1.03357	1.13398	0.985377	0.2801	0.157002	0.478615	0.000947110374292247	-1.62376	down
evm.TU.Ga14G2247	3017	4794	5402	9488	11024	12204	138.217	202.051	246.827	422.731	509.377	499.694	1.48875696291853e-08	1.40368893340368	up
evm.TU.Ga07G1639	229	131	92	33	20	16	9.73963	5.13058	3.90533	1.3691	0.825069	0.610046	1.79579408778391e-07	-2.58008	down
evm.TU.Ga09G1490	196	223	227	481	777	832	7.13616	7.48176	8.24616	17.0623	28.5922	27.1276	5.0133189413908e-12	1.79795838037581	up
Gossypium_arboreum_newGene_2	40	43	80	184	190	296	2.02184	1.98918	4.07596	9.1591	9.80996	13.5289	6.3091266083268e-08	2.11688391194852	up
evm.TU.Ga02G1203	639	318	358	100	93	171	22.1771	10.1423	12.3712	3.34456	3.242	5.28412	4.44230747281911e-07	-1.75514	down
evm.TU.Ga14G1453	654	407	276	106	135	170	21.2233	12.1578	8.92469	3.33019	4.41201	4.9245	4.31317818750337e-06	-1.5841	down
evm.TU.Ga10G2274	21	39	26	40	79	119	1.83805	3.17711	2.33688	3.49278	7.153	9.5729	0.00817360452799135	1.56385509261601	up
evm.TU.Ga01G0165	187	200	176	39	89	89	6.01298	5.89244	5.61467	1.21093	2.87824	2.54444	0.00170468617950851	-1.2653	down
evm.TU.Ga01G0167	123	97	82	29	37	43	2.52977	1.84358	1.68404	0.578731	0.757993	0.787808	0.00140179624708764	-1.35856	down
evm.TU.Ga12G2887	211	189	233	415	394	534	1.14461	0.942917	1.2623	2.19152	2.15826	2.59141	3.15138644835063e-07	1.18136147399778	up
evm.TU.Ga03G2541	906	760	614	247	238	307	17.0784	13.1795	11.5368	4.51267	4.52236	5.1624	6.55940110239127e-12	-1.4156	down
evm.TU.Ga11G0875	208	306	364	420	637	697	8.16542	11.0554	14.2606	16.0526	25.2656	24.5068	0.00068112823893459	1.09357659195435	up
evm.TU.Ga05G2057	87	38	85	11	16	0	0.928625	0.368485	0.906531	0.108301	0.171116	0	0.00180720455679745	-2.81285	down
evm.TU.Ga05G2054	72	31	60	164	147	166	5.19264	2.04253	4.2545	11.4867	10.7005	10.6591	3.36114439291267e-05	1.6525260886435	up
evm.TU.Ga12G0036	9680	15550	5668	63	84	128	362.401	535.624	211.645	2.26632	3.16048	4.27508	8.6935886527265e-104	-6.69808	down
evm.TU.Ga12G0697	1066	1856	1326	506	599	760	26.3359	42.2017	32.6706	12.1584	14.924	16.7721	2.8563503438756e-05	-1.08452	down
evm.TU.Ga13G1347	62	120	187	182	351	372	1.68534	3.02537	5.10299	4.85095	9.72386	9.13918	0.00420545052879397	1.37885503728667	up
evm.TU.Ga12G0963	615	740	864	1289	1289	1590	8.22366	9.10319	11.5273	16.7654	17.3857	19.0102	2.48629649256557e-06	1.00495402939131	up
evm.TU.Ga06G1794	489	440	461	183	213	228	53.3179	44.1455	50.0819	19.3799	23.3534	22.1421	1.47640812170902e-06	-1.04821	down
evm.TU.Ga07G0353	1537	2746	3793	8914	9516	9530	125.367	206.082	308.534	707.064	782.906	694.779	4.10698443755478e-10	1.88331971942866	up
evm.TU.Ga07G0354	1636	2873	3875	9104	10068	9792	133.39	215.576	315.204	722.171	828.276	713.847	1.6006325741891e-10	1.88214860912713	up
evm.TU.Ga05G0316	705	403	370	110	165	228	12.5996	6.6213	6.58401	1.90083	2.96492	3.62932	3.17155440870269e-05	-1.44723	down
evm.TU.Ga05G0312	2269	3244	2005	667	558	574	112.667	148.236	99.2894	32.1811	27.9397	25.4542	6.64470585281897e-21	-1.94524	down
Gossypium_arboreum_newGene_15539	399	440	379	119	62	189	4.72985	4.8025	4.4841	1.36668	0.734495	1.99742	3.05267738781109e-06	-1.63776	down
evm.TU.Ga05G1048	199	106	79	41	46	37	2.66061	1.30695	1.04418	0.528053	0.60925	0.443261	0.00188154396155712	-1.49927	down
evm.TU.Ga11G0396	259	276	254	587	418	599	5.74035	5.62962	5.62327	12.6801	9.36566	11.8951	1.5576579934238e-07	1.12473409529364	up
evm.TU.Ga14G0205	455	511	732	1614	1196	1493	9.9041	10.2425	15.9078	34.2185	26.2913	29.098	1.08794343112986e-08	1.43293933086806	up
evm.TU.Ga04G1547	24	23	58	102	162	167	0.185411	0.165727	0.457432	0.789323	1.30378	1.18866	2.15958278198219e-05	2.12206714665031	up
evm.TU.Ga11G0973	500	723	361	164	185	247	74.7416	99.5723	53.7845	23.8743	27.9149	33.0166	1.38980818053072e-05	-1.29755	down
evm.TU.Ga03G1377	136	146	188	308	326	443	7.77451	7.69009	10.7307	17.1669	18.8409	22.6566	2.89842599962016e-06	1.28796302805437	up
evm.TU.Ga06G1797	6585	8658	5396	1373	1908	2057	163.143	197.348	133.31	33.0556	47.655	45.5391	8.31057047638467e-18	-1.83549	down
evm.TU.Ga10G1116	780	734	768	238	325	413	20.2079	17.4896	19.8348	5.98057	8.48093	9.56598	2.2009500459057e-06	-1.1254	down
evm.TU.Ga09G1055	54	53	98	205	177	276	0.941048	0.84792	1.69383	3.47383	3.11298	4.30827	2.63884862832512e-06	1.76235075474471	up
evm.TU.Ga11G1559	1031	1186	1490	2535	2626	2897	20.3468	21.5388	29.3361	48.6746	52.3056	51.1302	4.458048097061e-09	1.21778146846356	up
evm.TU.Ga11G1555	207	217	167	85	98	54	2.56603	2.47007	2.06247	1.01931	1.22278	0.596577	0.00150161122140887	-1.18674	down
evm.TU.Ga10G2858	125	145	157	306	397	463	2.1334	2.27972	2.67514	5.08277	6.84362	7.06535	3.28989456297898e-09	1.54931314453208	up
evm.TU.Ga07G1845	1168	943	493	388	265	312	69.7058	51.7976	29.3092	22.4794	15.948	16.6284	3.35158184090069e-05	-1.30706	down
evm.TU.Ga11G1084	124	312	409	950	1328	1293	3.03649	7.07212	10.0454	22.7672	33.0047	28.4774	1.30014819773464e-08	2.17003706985421	up
evm.TU.Ga06G2211	3161	2820	2054	1013	940	1071	78.105	64.1101	50.6254	24.3395	23.4162	23.6543	4.27719999606716e-13	-1.29388	down
evm.TU.Ga10G2851	546	575	386	285	148	147	17.3197	16.7715	12.1971	8.78197	4.72343	4.15193	0.000185554548045545	-1.25575	down
evm.TU.Ga10G2853	493	625	670	1127	1631	1747	53.721	62.6365	72.7732	119.522	179.375	170.207	1.7760054014229e-09	1.43427821640942	up
evm.TU.Ga13G1550	170	202	174	16	27	101	2.24044	2.44656	2.28055	0.205151	0.358951	1.17988	0.0018403764559208	-1.86115	down
evm.TU.Ga13G1552	1379	853	750	421	198	175	33.4197	19.0154	18.1222	9.92092	4.83833	3.77373	1.36353444080545e-06	-1.78274	down
evm.TU.Ga05G1686	371	278	135	67	47	77	19.1518	13.2029	6.91857	3.34337	2.42766	3.54603	1.83488332208525e-06	-1.92026	down
evm.TU.Ga12G1138	67	127	233	637	511	592	1.38255	2.44283	4.85861	12.9569	10.7838	11.0773	2.19782481424694e-07	2.10658835812836	up
evm.TU.Ga12G1137	8911	8891	7871	17821	20089	23548	249.745	229.256	219.998	485.706	567.829	589.846	2.61410667499873e-22	1.3666864796616	up
evm.TU.Ga12G1133	27033	25604	19079	10975	9389	10015	770.59	671.512	542.396	304.228	269.919	255.118	7.54426509871125e-12	-1.1219	down
evm.TU.Ga06G1736	173	213	168	274	407	403	14.1775	16.0706	13.7502	21.8568	33.6999	29.5752	8.73422577361465e-05	1.08113697168558	up
evm.TU.Ga10G0782	175	143	142	647	417	480	1.80522	1.35788	1.45821	6.49978	4.34096	4.42527	9.65057536075003e-14	1.85727265705148	up
evm.TU.Ga11G2042	935	918	997	376	266	328	19.013	17.1865	20.2286	7.43853	5.4513	5.95962	3.26466794773806e-13	-1.45238	down
evm.TU.Ga13G2779	201	238	204	341	372	488	7.99346	8.68923	8.09123	13.1817	14.902	17.3532	2.04556174897487e-05	1.00351246412879	up
evm.TU.Ga01G2629	2043	2772	1719	947	704	743	43.9836	54.8987	36.907	19.8111	15.2671	14.2928	2.03700326719691e-09	-1.33044	down
Gossypium_arboreum_newGene_17611	84	106	93	0	0	0	4.17513	4.85044	4.62713	0	0	0	7.34643083301344e-11	-8.89406	down
evm.TU.Ga01G1196	1151	1508	2632	6100	7769	8062	69.0978	83.3238	157.669	356.397	470.735	432.904	1.57552016226796e-12	2.13782941603002	up
evm.TU.Ga01G2368	239	115	81	64	44	45	7.92639	3.51526	2.65916	2.03895	1.46611	1.31702	0.00718722163571757	-1.37843	down
evm.TU.Ga11G3586	4037	2878	2537	1075	1284	1612	83.6895	54.8949	52.4523	21.663	26.834	29.859	2.14162630598539e-07	-1.14133	down
evm.TU.Ga11G3588	158	287	324	24	43	44	3.30178	5.52874	6.76776	0.469746	0.90365	0.80689	4.24571462367678e-11	-2.69687	down
evm.TU.Ga11G3056	58	65	49	6	8	0	0.977484	1.00963	0.822116	0.091692	0.129632	0	1.30910721797378e-05	-3.47369	down
evm.TU.Ga11G3050	585	621	365	151	255	279	16.5256	16.1396	10.2685	4.12509	7.25551	7.03761	0.000717810614708021	-1.07953	down
evm.TU.Ga11G3051	285	254	196	163	77	96	11.747	9.63339	8.05348	6.51679	3.17025	3.5415	0.00769038003320874	-1.01438	down
evm.TU.Ga12G2482	55838	51624	38018	19636	18594	17217	1518.34	1291.56	1031.06	519.235	509.922	418.41	5.6697838115689e-13	-1.26917	down
evm.TU.Ga09G1223	1270	836	680	437	297	407	15.5555	9.41238	8.3047	5.19567	3.66233	4.45285	1.36663737420763e-05	-1.17469	down
evm.TU.Ga01G1454	244	287	164	425	564	644	10.3986	11.2362	6.95612	17.643	24.2666	24.5374	5.10320161552951e-07	1.34836116478995	up
evm.TU.Ga09G1228	162	199	141	70	44	69	6.62872	7.49828	5.74938	2.76063	1.80577	2.52536	9.11814909606091e-05	-1.35056	down
evm.TU.Ga10G2065	31	27	41	88	59	94	0.908533	0.715878	1.189	2.48826	1.71698	2.44098	0.00399051111836516	1.37321339649246	up
evm.TU.Ga03G2076	464	339	295	26	34	149	18.1677	12.2205	11.5193	0.955169	1.32609	5.21705	1.65272575706722e-05	-2.3293	down
evm.TU.Ga10G2476	546	525	483	282	175	258	10.5391	9.33437	9.31268	5.28372	3.39867	4.44587	1.91701273123163e-05	-1.01702	down
evm.TU.Ga04G0981	0	2	0	78	52	52	0	0.32631	0	14.219	9.82427	8.75885	2.14080597312592e-07	6.62533272446442	up
evm.TU.Ga05G3053	52956	29439	17518	97	867	2932	1884.24	963.727	621.648	3.35492	31.0815	93.2216	0.000667186366952646	-4.60773	down
evm.TU.Ga08G1764	669	821	806	2656	3032	2958	14.9992	16.942	18.0442	57.9682	68.6385	59.3227	1.73971566864309e-31	2.02124636060257	up
evm.TU.Ga13G1958	2588	2053	1509	545	496	627	52.3439	38.1979	30.4293	10.7019	10.1018	11.3333	2.93641666168414e-18	-1.76851	down
evm.TU.Ga05G2430	91	47	46	16	0	16	1.10308	0.526519	0.554236	0.185155	0	0.174247	0.00697672104611161	-2.44137	down
evm.TU.Ga09G0638	1058	1480	1835	2622	3402	3865	25.4434	32.7621	44.0259	61.3411	82.5368	83.108	1.17608228319846e-06	1.27026902821594	up
evm.TU.Ga12G1336	111	107	80	24	30	33	6.03537	5.3804	4.36428	1.26012	1.60586	1.60076	7.53926119731068e-05	-1.66277	down
evm.TU.Ga04G1578	192	173	68	10	8	7	14.8158	12.2709	5.17464	0.725559	0.572924	0.420784	5.03714412661182e-13	-3.98154	down
evm.TU.Ga12G0183	163	134	151	74	46	49	2.97137	2.25463	2.75668	1.30634	0.846992	0.795841	0.000513240756571463	-1.29772	down
evm.TU.Ga05G1493	1089	1144	1314	3693	3520	4540	29.9118	28.9283	36.0208	98.7109	97.5742	111.517	4.38399119765817e-28	1.8248349369628	up
evm.TU.Ga05G1494	41	70	89	133	216	195	1.12197	1.75971	2.42007	3.5291	5.97619	4.77482	0.000270261688812678	1.54354904488792	up
evm.TU.Ga02G1286	394	895	992	1291	1738	2583	31.5746	66.095	79.4183	100.713	140.67	185.305	0.000197784641915326	1.3787288425632	up
evm.TU.Ga02G1289	7	19	10	42	39	58	0.167699	0.471624	0.273557	1.13756	1.0954	1.42781	0.00200499388756095	2.05113055084447	up
evm.TU.Ga01G0696	199	239	234	374	552	903	11.1674	12.3604	13.1342	20.4992	31.3772	45.4536	1.28913374335614e-06	1.53205996315829	up
evm.TU.Ga01G0699	72	61	95	159	180	187	2.61562	2.0221	3.42937	5.61104	6.56429	6.06326	0.000134613841830299	1.30584796202376	up
evm.TU.Ga03G1890	134	275	253	419	524	671	3.86226	7.30802	7.27133	11.7744	15.2683	17.3162	2.95500472262559e-05	1.37954032928092	up
evm.TU.Ga09G2052	690	925	984	248	300	424	34.445	42.4495	48.9479	12.0021	15.054	18.8926	4.32440361980533e-07	-1.32811	down
evm.TU.Ga09G2051	70	83	115	24	12	23	0.69952	0.762305	1.1496	0.230977	0.117096	0.198517	4.62255000759022e-05	-2.09849	down
evm.TU.Ga11G0262	306	260	255	530	491	556	6.60252	5.16058	5.49966	11.1355	10.7058	10.7421	6.28504824961319e-08	1.05065989648798	up
evm.TU.Ga05G3092	8826	7762	5475	1722	1440	1654	181.467	146.837	112.27	34.4301	29.8536	30.3916	4.68372418441596e-31	-2.07845	down
evm.TU.Ga05G0657	188	88	123	63	36	31	3.83759	1.64394	2.49596	1.23709	0.734271	0.560123	0.00261567896153164	-1.49983	down
evm.TU.Ga03G1288	74431	71150	49745	12035	11929	14328	1505.71	1324.29	1003.67	236.745	243.362	259.041	2.29017848137798e-44	-2.23679	down
evm.TU.Ga06G1937	6209	9031	7210	1600	3437	3714	141.582	189.485	163.974	35.4662	79.0364	75.6798	4.87899728269492e-05	-1.25299	down
evm.TU.Ga13G0597	1874	1877	1208	500	471	688	49.7433	45.8253	31.9795	12.9068	12.5843	16.3032	4.916065052349e-12	-1.47108	down
evm.TU.Ga04G1977	653	773	794	1390	1353	1473	26.7168	29.0947	32.4321	55.3457	55.8532	53.8906	8.12620313458006e-09	1.02947495570577	up
evm.TU.Ga04G1979	199	200	246	430	417	438	13.6251	12.6271	16.8295	28.7343	28.844	26.8923	2.6144503775491e-06	1.09755744787654	up
evm.TU.Ga04G1723	253	177	118	87	44	67	7.91074	5.09813	3.68797	2.63737	1.36509	1.8645	0.00137460011760075	-1.35284	down
evm.TU.Ga13G2089	112	115	102	58	30	41	4.16559	3.9502	3.80135	2.07796	1.09755	1.35472	0.00344950121146997	-1.24402	down
evm.TU.Ga11G1798	1823	1714	1455	672	498	824	39.2327	33.9504	31.2337	14.0621	10.797	15.8549	2.41438069448617e-10	-1.22415	down
evm.TU.Ga05G0935	261	238	236	56	69	109	4.38759	3.68182	3.95083	0.902297	1.15753	1.6295	7.97843498189673e-07	-1.55521	down
evm.TU.Ga05G0934	968	771	659	220	201	287	17.2413	12.6414	11.7082	3.80294	3.59811	4.56648	8.18894439939626e-15	-1.65377	down
evm.TU.Ga06G2189	330	316	420	729	708	828	17.217	15.1592	21.8486	37.0091	37.2812	38.6304	5.15761703856492e-08	1.18496670673775	up
evm.TU.Ga06G2181	255	243	184	67	102	137	5.32622	4.65596	3.82744	1.35047	2.13326	2.55027	0.00274856044261154	-1.0501	down
evm.TU.Ga06G2187	360	200	118	106	40	61	3.64649	1.86457	1.19428	1.04508	0.408334	0.551485	0.00187759957229901	-1.58794	down
evm.TU.Ga07G0419	978	1103	786	432	431	444	29.0288	30.119	23.2533	12.4544	12.9028	11.7595	7.96197880185442e-08	-1.01716	down
evm.TU.Ga01G0083	232	391	264	102	117	131	15.9407	24.6994	18.061	6.80352	8.08458	8.0458	6.58752453097654e-05	-1.23195	down
evm.TU.Ga01G0085	654	452	583	1066	1005	1140	13.4962	8.57023	11.9972	21.3908	20.9184	21.0277	6.00679988879727e-07	1.03160406713203	up
evm.TU.Ga01G2799	188	201	113	385	235	313	1.42098	1.40111	0.855017	2.83776	1.79641	2.11837	0.00177810225788518	1.01006575578872	up
evm.TU.Ga01G2797	271	362	504	773	822	1022	2.0971	2.57747	3.89343	5.8248	6.42732	7.07802	5.41171372398601e-06	1.29090909350991	up
evm.TU.Ga06G2120	506	397	280	155	143	135	8.71311	6.29581	4.81288	2.59166	2.48005	2.07075	2.8332987010676e-06	-1.32631	down
evm.TU.Ga03G2759	261	704	436	13	35	108	13.0139	32.2938	21.6836	0.587716	1.75104	4.81272	0.00183721274998027	-3.10428	down
evm.TU.Ga03G2757	191	270	228	79	43	68	3.66774	4.79254	4.37721	1.48164	0.831103	1.16842	1.52554747849585e-07	-1.75865	down
evm.TU.Ga12G1810	389	274	191	170	49	100	8.27656	5.36026	4.0401	3.5098	1.03273	1.89441	0.00619192351995003	-1.30885	down
evm.TU.Ga05G2647	27727	47471	52170	75102	79865	90378	952.762	1500.82	1787.96	2509.59	2767.8	2775.55	7.6051198661331e-05	1.04077034971102	up
evm.TU.Ga05G2643	463	611	314	25	30	46	15.693	19.036	10.6115	0.822795	1.01287	1.39239	1.39881247387782e-29	-3.66985	down
evm.TU.Ga05G2642	51	58	34	0	0	7	0.903533	0.946188	0.589765	0	0	0.095739	2.91705194008754e-05	-4.28064	down
evm.TU.Ga05G2648	3456	5743	6938	17289	16279	17905	33.4663	51.1746	67.0182	162.833	159.009	154.98	6.22552250143778e-12	1.76735719816359	up
Gossypium_arboreum_newGene_19049	225	139	86	40	61	73	5.0366	3.02006	1.9711	0.900137	1.3618	1.44425	0.00949301200757162	-1.2504	down
evm.TU.Ga03G1589	6831	8026	8111	14851	17255	18741	349.687	378	414.132	739.319	890.844	857.435	7.2497945055665e-14	1.25039688922482	up
evm.TU.Ga05G3604	2383	2386	1520	390	491	738	160.469	147.775	102.045	25.5097	33.3453	44.3915	7.46038984856753e-14	-1.85178	down
evm.TU.Ga13G1266	24	84	102	123	301	299	3.89764	12.8816	16.9093	19.9975	50.6935	44.5816	0.000919379670625738	1.87297646280764	up
evm.TU.Ga07G0500	3937	4679	5525	10648	11138	12008	75.3818	82.418	105.513	198.275	215.081	205.49	9.05209670727169e-13	1.35649161533812	up
evm.TU.Ga13G0606	83	169	263	454	395	375	10.7411	20.2159	34.1511	57.4299	51.8701	43.6031	0.00169347299556773	1.33894738012584	up
evm.TU.Ga13G0608	698	653	608	1716	1630	1800	15.9454	13.7276	13.8397	38.1408	37.5625	36.7528	3.05502204986894e-26	1.5030396291187	up
evm.TU.Ga11G1618	175	207	313	480	522	667	7.96727	8.68625	14.2179	21.2652	23.9935	27.1828	6.26081719077182e-06	1.35072046927881	up
evm.TU.Ga13G2297	328	374	223	81	58	129	4.23435	4.44258	2.87406	1.00811	0.750884	1.48627	6.22322003574893e-07	-1.68927	down
evm.TU.Ga02G1331	90	162	293	356	446	673	2.1237	3.51799	6.91334	8.1868	10.631	14.2211	0.000733817316761165	1.50424888617764	up
evm.TU.Ga07G0207	464	740	1237	1923	2875	3150	18.1474	26.6564	48.3541	73.2583	113.63	110.321	4.24322169960907e-07	1.78584134447066	up
evm.TU.Ga01G0989	430	344	289	109	165	199	11.3163	8.33109	7.58993	2.77666	4.38143	4.67292	0.000576030074924802	-1.05842	down
evm.TU.Ga03G2779	6067	11169	11347	16382	19527	23021	464.697	787.046	866.784	1220.17	1508.43	1575.84	3.29610088978393e-05	1.13839826579736	up
evm.TU.Ga08G0411	296	340	342	60	94	78	6.22148	6.57601	7.16678	1.21945	1.98828	1.461	8.82083436768201e-12	-1.96418	down
evm.TU.Ga09G1505	194	193	185	91	86	85	5.84347	5.34116	5.55938	2.64903	2.60183	2.28312	0.000487084450970988	-1.01559	down
evm.TU.Ga11G0924	98	65	94	143	161	258	3.3619	2.05851	3.22005	4.77481	5.57539	7.9358	0.000990424192574879	1.21838333002041	up
evm.TU.Ga12G1760	313	410	487	813	756	801	5.89112	7.10197	9.15948	14.9083	14.3617	13.4862	1.23851999861715e-05	1.06962107579654	up
evm.TU.Ga07G1932	162	110	111	42	42	62	2.71231	1.69747	1.85586	0.683462	0.710408	0.930055	0.00104930772605398	-1.28785	down
evm.TU.Ga11G2166	763	573	401	319	227	215	13.9432	9.62024	7.29537	5.65794	4.16697	3.50006	0.00051026171428306	-1.0649	down
evm.TU.Ga10G0519	1691	2400	3020	5412	5457	6269	23.112	30.1839	41.1745	71.9397	75.233	76.589	1.8695653958348e-08	1.36201396206939	up
evm.TU.Ga01G2730	1280	2618	3233	3800	5345	6048	42.9523	80.8104	108.18	124.005	180.884	181.376	0.00070639887481351	1.17939569843751	up
evm.TU.Ga08G0756	1993	1493	1037	915	414	595	6.93124	4.77474	3.59696	3.09442	1.45149	1.84846	0.000688836250052515	-1.11667	down
evm.TU.Ga09G2507	801	680	660	224	266	270	21.0305	16.4258	17.2901	5.70508	7.02825	6.31561	2.77396609780679e-12	-1.38241	down
evm.TU.Ga06G0691	70	164	317	630	1027	1138	3.89549	8.41462	17.7078	34.2963	58.0186	57.0074	0.00171604122004369	2.41584478525245	up
evm.TU.Ga06G2347	2161	1579	1307	942	640	514	51.4966	34.6151	31.0583	21.8237	15.3835	10.9468	9.50443166991497e-05	-1.14042	down
evm.TU.Ga11G0150	23	69	112	180	306	419	1.0087	2.76822	4.90528	7.7017	13.5986	16.5213	2.97738176363626e-05	2.21920577526206	up
evm.TU.Ga01G2137	37	71	164	238	308	404	4.57632	8.17178	20.4928	28.9392	38.9368	45.1911	0.000269897003859004	1.87049728227927	up
evm.TU.Ga09G0925	186	117	82	54	31	49	3.18062	1.84134	1.39433	0.892718	0.524169	0.741275	0.00244057596135562	-1.40832	down
evm.TU.Ga09G0926	4748	5456	3768	2150	1704	2297	82.4211	87.1359	65.2309	36.2838	29.8329	35.6345	7.34906375782642e-10	-1.07472	down
evm.TU.Ga12G2052	1192	1257	1423	2490	2529	2513	22.985	22.3162	27.3823	46.7168	49.1982	43.3321	1.20908997595428e-09	1.06583721994081	up
evm.TU.Ga12G2053	93	49	58	12	27	19	9.93255	4.80258	6.2197	1.18979	2.84001	1.81086	0.00643875497824429	-1.66224	down
evm.TU.Ga11G2448	526	698	734	1524	1335	1417	4.23922	5.17244	5.89972	11.9413	10.8432	10.2014	3.86098427453268e-09	1.23004193152859	up
evm.TU.Ga01G1467	1861	2090	2360	3556	4458	4376	31.0143	32.0405	39.2158	57.6362	74.922	65.1737	4.6849332614548e-08	1.07801886856954	up
evm.TU.Ga01G1462	64	40	46	63	121	157	2.51655	1.4321	1.78632	2.40994	4.82487	5.54191	0.00898605948792286	1.2864100741002	up
evm.TU.Ga10G2412	304	420	486	1296	1763	2255	9.98177	12.7059	15.9138	41.4585	58.4921	66.2905	4.42148111315958e-18	2.22580415308531	up
evm.TU.Ga09G0843	377	410	431	163	178	175	11.8847	11.8768	13.537	4.99617	5.64957	4.91146	1.08823812373567e-06	-1.13189	down
evm.TU.Ga09G0849	1652	1145	913	88	86	169	45.6591	29.1167	25.1433	2.3513	2.37072	4.15043	1.61733271005921e-32	-3.3358	down
evm.TU.Ga05G4143	651	723	656	1730	1225	1246	8.5719	8.7689	8.61419	22.1768	16.2836	14.6773	3.30680256014027e-08	1.16107766975402	up
evm.TU.Ga08G1279	2175	3154	2707	805	1185	1207	47.1303	62.8813	58.5032	16.9536	25.8822	23.3623	1.95082901966971e-07	-1.22226	down
evm.TU.Ga05G2777	86	155	169	238	192	359	8.92396	14.8973	17.6139	24.1553	20.2019	33.5199	0.0094221256979072	1.02391829616928	up
evm.TU.Ga08G1272	19819	19629	10730	2525	2334	2408	325.989	297.061	176.017	40.385	38.7185	35.3926	2.29542100098667e-36	-2.66253	down
evm.TU.Ga13G2007	1077	928	673	161	102	160	24.1193	19.1088	15.029	3.50305	2.28526	3.19368	6.04968145978437e-27	-2.55333	down
evm.TU.Ga09G0065	1590	2411	2906	4014	4163	4930	30.0303	41.902	54.7643	73.7545	79.3178	83.2433	9.01696769667409e-05	1.01636568578076	up
Gossypium_arboreum_newGene_3892	587	610	434	231	163	144	4.05872	4.137	2.98627	1.3099	1.21887	1.01448	4.73464342589489e-08	-1.47767	down
evm.TU.Ga09G0068	334	257	222	26	14	44	6.53723	4.61703	4.33175	0.480253	0.271042	0.756635	2.86416458823078e-17	-3.18266	down
evm.TU.Ga05G1432	119	93	96	575	613	745	1.38282	0.995221	1.10835	6.5176	7.21028	7.7647	1.97446023952853e-39	2.75558683869878	up
evm.TU.Ga05G1596	15750	21278	21997	40279	38029	45892	594.11	738.469	827.566	1477.52	1446.73	1547.13	4.77083837303165e-10	1.17141094275598	up
evm.TU.Ga13G0335	2384	5254	6091	8194	12981	13356	163.84	332.218	417.495	547.575	899.729	820.313	4.59121455922967e-05	1.42340568086791	up
evm.TU.Ga12G1049	14	19	53	71	117	82	0.496405	0.601513	1.87238	2.48618	4.24586	2.62789	0.00769418207467982	1.74094409355038	up
evm.TU.Ga05G1241	29	21	22	31	86	100	0.609767	0.397463	0.452579	0.634648	1.81175	1.88243	0.005971536425415	1.69651391458919	up
evm.TU.Ga02G1741	831	413	320	96	139	169	27.8723	12.7291	10.7092	3.12197	4.67577	5.04031	1.05783793787272e-06	-1.83388	down
evm.TU.Ga01G2710	207	250	191	123	96	64	2.89135	3.21234	2.66913	1.67068	1.34428	0.797475	0.00410610770895916	-1.07005	down
evm.TU.Ga03G2428	6429	5797	4148	3088	2021	2256	67.2592	55.8012	43.2821	31.4099	21.3232	21.0934	5.45017340347424e-06	-1.03401	down
evm.TU.Ga11G3904	3480	4081	2719	630	623	772	55.8532	60.2778	43.5263	9.826	10.0719	11.0747	7.30939347595032e-39	-2.23239	down
evm.TU.Ga10G1312	6300	4830	3283	538	718	1333	177.565	125.227	92.2755	14.7276	20.3906	33.5658	2.65090368007579e-15	-2.37808	down
evm.TU.Ga11G2145	12564	13366	7980	3050	2815	3477	346.329	338.985	219.386	81.7395	78.2539	85.6458	2.03984899780504e-20	-1.74411	down
evm.TU.Ga09G1139	228	263	259	108	124	111	4.58486	4.87128	5.19371	2.09806	2.51919	1.99146	0.000284841544174721	-1.01794	down
evm.TU.Ga12G0553	935	2046	1083	21	21	17	26.9579	54.2718	31.1219	0.586759	0.601553	0.426215	9.07378515403046e-68	-5.98625	down
evm.TU.Ga12G0552	327	474	461	985	877	842	7.79655	10.4189	10.9639	22.8773	21.1212	17.97	2.59915852088184e-07	1.20699928612837	up
evm.TU.Ga12G0556	325	348	125	70	41	67	13.4072	13.184	5.11494	2.77306	1.66633	2.45998	1.33978706388287e-06	-2.04428	down
evm.TU.Ga12G0887	71	151	100	6	13	6	1.00634	1.96847	1.41507	0.080666	0.179297	0.063945	6.97066191447606e-10	-3.56251	down
evm.TU.Ga12G0883	207	208	156	29	18	21	8.79389	8.11104	6.59222	1.1924	0.730954	0.793651	1.34903887536974e-16	-2.95606	down
evm.TU.Ga12G0882	191	204	164	69	57	93	13.0134	12.7735	11.1258	4.53603	3.86151	5.67089	6.68479349840894e-05	-1.25095	down
evm.TU.Ga04G2028	229	99	63	28	24	26	11.2426	4.44912	3.07844	1.31758	1.15185	1.11567	6.77919886403676e-05	-2.19571	down
evm.TU.Ga06G1844	1045	739	621	268	217	334	14.7378	9.58794	8.72673	3.66833	3.08398	4.20099	3.66112248433258e-09	-1.44767	down
evm.TU.Ga08G0382	313	342	235	111	133	142	8.81955	8.84431	6.60269	3.03232	3.7721	3.56652	5.59569372435661e-05	-1.08995	down
evm.TU.Ga08G0384	822	1417	956	265	512	547	63.3997	100.625	73.5817	19.8338	39.8239	37.6737	0.000437404206669375	-1.16124	down
evm.TU.Ga08G1380	8	15	18	67	40	97	0.735175	1.31697	1.74758	6.27512	3.90243	8.44108	7.76731930375067e-05	2.38967314043614	up
evm.TU.Ga10G1876	28	40	47	81	107	118	0.555254	0.741322	0.945901	1.59645	2.19568	2.16077	0.000550798494347805	1.51030251858518	up
evm.TU.Ga11G1693	213	245	163	63	107	103	5.73465	6.06229	4.36581	1.63744	2.9053	2.47073	0.00275377188836779	-1.06765	down
evm.TU.Ga13G2213	85	190	87	42	46	50	4.27879	8.82968	4.37263	2.04382	2.30638	2.22588	0.00918452031598798	-1.27384	down
evm.TU.Ga07G2165	18	39	40	109	178	106	0.510941	1.00736	1.13608	3.01677	5.12207	2.6969	1.11110151297095e-05	2.1368523139963	up
evm.TU.Ga05G0870	250	376	294	92	104	175	6.54103	9.04229	7.66352	2.32754	2.72269	4.09587	0.000230449080443513	-1.2171	down
evm.TU.Ga08G1812	422	521	613	978	1079	1004	6.98492	7.93172	10.1084	15.7417	18.0037	14.8535	3.39090012708109e-06	1.08081886021543	up
evm.TU.Ga09G1962	741	742	698	1677	1498	1996	14.8218	13.6694	13.9424	32.6422	30.2382	35.7196	2.68737054882846e-19	1.34768798673111	up
evm.TU.Ga11G0633	163	109	120	261	239	280	17.8899	10.9626	13.1663	27.9251	26.5467	27.5609	6.29840684508224e-05	1.10111320594516	up
evm.TU.Ga11G0634	54	66	64	15	15	7	0.6358	0.707707	0.751104	0.167841	0.168501	0.065988	0.000240731888443568	-2.19272	down
evm.TU.Ga11G2673	82	80	130	130	296	270	3.62614	3.26466	5.73083	5.58308	13.2295	10.7023	0.00197745036962212	1.35173946027332	up
evm.TU.Ga03G0920	32	54	50	161	153	206	0.690261	1.06471	1.06558	3.39897	3.34568	3.99356	4.94866760315916e-09	2.03207146244077	up
evm.TU.Ga02G0466	266	303	516	1375	1893	2126	22.3985	23.4397	43.3562	112.69	160.945	160.201	2.24431040285555e-16	2.40058324514543	up
evm.TU.Ga02G0460	66	38	34	6	0	0	1.45824	0.764445	0.732853	0.124656	0	0	3.58061849650636e-05	-4.39996	down
evm.TU.Ga07G2611	73	94	86	182	160	220	4.38795	5.18359	5.16973	10.6635	9.71399	11.8357	3.08272027172115e-05	1.25104650238657	up
evm.TU.Ga12G2437	30	43	51	175	183	268	2.20797	2.90178	3.73761	12.5894	13.6882	17.7708	3.35577700488881e-12	2.4254023412667	up
evm.TU.Ga10G1506	1867	2574	2936	5134	4781	4897	17.7055	22.4592	27.7669	47.3398	45.7281	41.5016	6.91505392968111e-07	1.10649239416524	up
evm.TU.Ga13G1457	3641	2770	925	171	179	173	73.7928	51.6491	18.6818	3.36453	3.644	3.12734	1.33378487205509e-10	-3.67117	down
evm.TU.Ga08G2285	205	195	137	359	345	298	13.9834	12.2431	9.30355	23.8216	23.7496	18.1234	0.000144970542892721	1.02358084919315	up
evm.TU.Ga10G3017	193	192	262	563	384	537	1.7315	1.58043	2.34272	4.91023	3.4686	4.30179	1.23443046629723e-06	1.29007085815219	up
evm.TU.Ga13G2431	37	104	69	186	235	265	3.25908	8.64362	6.15535	16.3334	21.3891	21.3524	7.50431616717178e-06	1.81298127255644	up
evm.TU.Ga10G0661	199	323	450	1800	1603	1428	3.38648	5.07823	7.66535	29.911	27.6178	21.8096	7.0606310195734e-16	2.41116802999337	up
evm.TU.Ga10G0594	484	407	302	174	141	205	19.3265	14.9692	12.0268	6.74447	5.6796	7.31455	3.35870548352636e-05	-1.08906	down
evm.TU.Ga07G0974	215	174	238	109	52	125	5.33917	3.98278	5.90036	2.6175	1.28667	2.77289	0.00907545368168616	-1.05042	down
evm.TU.Ga07G0956	1541	2628	2520	4341	5371	8021	137.987	216.57	225.15	378.129	485.282	642.14	4.79755862532643e-08	1.49430401016676	up
evm.TU.Ga07G0951	68	56	41	203	113	153	0.956156	0.726382	0.568693	2.79063	1.60141	1.93131	2.12785297337228e-05	1.61966961028986	up
evm.TU.Ga01G1224	123	109	131	38	40	58	3.18366	2.58366	3.38906	0.950304	1.03293	1.33785	0.000622399363966465	-1.3209	down
evm.TU.Ga13G2390	745	1610	1725	2335	3127	3585	59.7746	118.867	138.049	182.213	253.122	257.185	0.000185312072362758	1.24072971653594	up
evm.TU.Ga05G1282	5229	9777	6828	248	605	741	94.0271	161.746	122.452	4.33131	10.9639	11.9052	1.55251938851388e-11	-3.67447	down
evm.TU.Ga11G2631	1221	1031	894	632	400	380	7.9345	6.16164	5.79386	3.9926	2.61693	2.20136	0.000100636328816392	-1.03658	down
evm.TU.Ga11G2635	719	521	491	325	188	262	12.1423	8.08657	8.266	5.32863	3.1892	3.94209	0.0001464204109802	-1.05075	down
evm.TU.Ga09G2628	83	79	58	5	10	13	1.63367	1.42721	1.13194	0.077496	0.195206	0.212249	5.06581124842615e-07	-2.86475	down
evm.TU.Ga05G2083	471	620	762	1035	1263	1501	5.30958	6.42866	8.55722	11.3398	14.3551	15.12	1.25553750510435e-05	1.12881550453318	up
evm.TU.Ga11G4106	81	123	98	456	336	337	2.45309	3.43685	2.95641	13.4978	10.3242	9.16941	5.23414094563212e-13	2.01424912019002	up
evm.TU.Ga04G1436	1478	1396	1031	488	481	725	51.1361	44.4096	35.5641	16.4018	16.7766	22.4054	2.48987646137773e-07	-1.10032	down
Gossypium_arboreum_newGene_1455	79	55	73	117	135	155	2.37913	2.13851	2.8816	4.95035	4.88793	5.46415	0.00280336174559188	1.07869810403645	up
evm.TU.Ga04G0478	1350	1557	1217	210	314	562	57.36	60.8975	51.599	8.67068	13.4445	21.3473	1.02569232929574e-09	-1.83418	down
evm.TU.Ga12G0391	73	128	190	363	686	815	1.5384	2.47052	3.99878	7.44515	14.6027	15.3783	4.40329129015824e-09	2.33586121734539	up
evm.TU.Ga05G1511	744	526	470	304	233	234	13.7167	8.91196	8.63096	5.44932	4.32191	3.84856	6.03704879137285e-05	-1.05566	down
evm.TU.Ga12G0932	419	334	341	727	703	774	11.7651	8.62782	9.55	19.8481	19.9064	19.4188	1.56680061118032e-09	1.12015618478679	up
evm.TU.Ga13G0512	2926	3244	2234	1322	1131	1340	48.2004	49.175	36.7019	21.1748	18.787	19.717	1.92453547638066e-09	-1.03425	down
evm.TU.Ga04G1902	421	349	363	133	170	141	5.39619	4.11524	4.64465	1.65495	2.18775	1.61156	1.23629980262475e-06	-1.23531	down
evm.TU.Ga11G2204	85	66	142	263	329	346	2.5896	1.85673	4.33657	7.84062	10.1555	9.46865	8.22750179302787e-07	1.76932245492116	up
evm.TU.Ga13G2604	4388	3025	2458	1934	1132	1337	59.5712	37.7843	33.2828	25.5274	15.4886	16.2156	0.000138785704727847	-1.0465	down
evm.TU.Ga02G0037	533	676	411	35	51	82	23.5558	27.4577	18.1084	1.5036	2.23522	3.20645	1.37533498165257e-24	-3.16586	down
evm.TU.Ga02G0035	110	75	89	8	34	27	2.04514	1.28093	1.65096	0.144583	0.62232	0.44821	0.00168735267759749	-1.87351	down
evm.TU.Ga11G3983	2602	3305	2057	833	999	1185	92.8994	108.563	73.251	28.8952	35.955	37.8104	7.63511937907243e-10	-1.28756	down
evm.TU.Ga11G3980	1066	978	554	303	216	306	16.8147	14.1891	8.71018	4.6383	3.43323	4.30676	7.26018439145559e-09	-1.53928	down
evm.TU.Ga11G3981	393	366	255	93	54	62	17.8178	15.2535	11.5429	4.09668	2.43969	2.51361	1.98273886148539e-12	-2.16074	down
evm.TU.Ga06G0798	197	239	188	343	399	460	16.1596	18.0804	15.3508	27.4042	33.0197	33.7654	5.90992436006711e-06	1.05404339439825	up
evm.TU.Ga08G2622	374	320	181	100	90	111	5.62826	4.42392	2.70893	1.45132	1.36579	1.48364	1.30056977995943e-05	-1.42009	down
evm.TU.Ga06G2427	160	151	225	334	402	392	4.59914	3.98938	6.42486	9.31875	11.6542	10.052	4.33238447467802e-05	1.17393532597575	up
Gossypium_arboreum_newGene_11249	29	13	22	51	48	89	0.418865	0.370773	0.3129	0.731645	0.707922	1.19673	0.00508379206124517	1.64356701761635	up
Gossypium_arboreum_newGene_15540	1091	1054	1040	365	274	283	12.5158	11.0771	11.8447	4.19941	3.16242	2.89537	3.67525313053032e-18	-1.6781	down
evm.TU.Ga11G3610	498	462	520	1564	1120	1175	7.17534	6.12277	7.46353	21.9187	16.2741	15.138	7.15079260208181e-13	1.49014398192507	up
evm.TU.Ga11G2560	232	221	330	95	82	122	5.74042	5.02322	8.13629	2.28639	2.04107	2.68642	6.5093505258956e-05	-1.30171	down
evm.TU.Ga01G0569	68	39	26	133	86	112	1.52883	0.814752	0.584261	2.93832	1.97022	2.25808	0.00262760703945568	1.43437263939731	up
evm.TU.Ga01G0567	245	326	512	2796	3658	5052	5.33589	6.52334	11.1309	59.2878	80.4577	98.4718	3.41024329704089e-33	3.48837185962082	up
evm.TU.Ga01G0561	319	187	237	127	46	52	1.6779	0.906568	1.24235	0.646195	0.244114	0.244111	0.000480505841660796	-1.61112	down
evm.TU.Ga08G0996	38	52	29	70	127	99	3.5047	4.47388	2.67926	6.33661	12.001	8.26801	0.00241456264824352	1.44139454879924	up
evm.TU.Ga08G0997	177	270	266	696	655	708	8.5025	11.9828	12.7624	32.642	31.8543	30.506	5.24806238967655e-12	1.63284304537769	up
evm.TU.Ga08G2072	14	38	41	139	125	165	0.564815	1.39322	1.65231	5.46604	5.07503	5.94991	4.20161999855067e-07	2.29607406517456	up
evm.TU.Ga10G2904	1260	1017	797	387	323	452	14.5206	10.7902	9.15934	4.33488	3.74719	4.65136	1.13118448171103e-09	-1.29436	down
evm.TU.Ga09G0358	72	80	80	26	16	22	0.727641	0.745391	0.814336	0.254498	0.15941	0.193611	0.000247209894914703	-1.75613	down
evm.TU.Ga10G0285	412	350	297	779	605	614	1.97072	1.54217	1.41719	3.62981	2.9207	2.62711	4.0732894474384e-06	1.03266091361516	up
Gossypium_arboreum_newGene_1229	12	6	29	294	288	251	0.209172	0.090018	0.502521	4.9748	5.12859	3.95559	3.47638453636037e-21	4.24097292868134	up
evm.TU.Ga13G2837	499	636	760	1215	1087	1252	13.1026	15.3519	19.8964	31.0257	28.7896	29.3811	1.33419712706932e-05	1.00424675374815	up
evm.TU.Ga13G2834	73	52	47	10	12	14	1.60913	1.05471	1.02534	0.200176	0.263154	0.265529	0.000222382720326244	-2.14455	down
evm.TU.Ga12G0212	914	513	133	27	6	37	15.0009	7.74372	2.17315	0.42586	0.089105	0.541085	3.64581798730892e-05	-4.37617	down
evm.TU.Ga12G0210	355	318	163	58	64	127	3.54861	2.92147	1.62457	0.563897	0.637406	1.13577	4.78287776382074e-05	-1.64373	down
evm.TU.Ga12G0216	932	863	689	356	317	361	17.7366	15.1067	13.0697	6.57808	6.07585	6.13201	5.34085378305087e-10	-1.15141	down
evm.TU.Ga12G0214	866	639	363	188	241	374	76.2094	51.7343	31.8144	16.0545	21.3559	29.3584	0.00228435260617822	-1.10701	down
evm.TU.Ga12G0218	538	661	339	59	58	147	29.1285	32.9468	18.3319	3.06966	3.1285	7.10228	4.09247627612933e-11	-2.44976	down
evm.TU.Ga07G0750	246	103	127	15	0	9	6.85552	2.64118	3.51355	0.39283	0	0.216383	0.00174854442541119	-4.22067	down
evm.TU.Ga10G2757	537	397	259	185	137	203	22.2469	15.1268	10.6769	7.45442	5.71784	7.48949	0.000763828982421031	-1.07073	down
evm.TU.Ga11G2014	333	615	671	1327	1190	1148	8.9768	15.2507	18.0414	34.7995	32.3649	27.6621	1.60476998527001e-05	1.27964797741032	up
evm.TU.Ga02G1552	23	25	29	93	70	118	0.7884	0.795564	0.992789	3.15824	2.47841	3.70994	7.44380678707617e-06	1.95876	up
evm.TU.Ga03G2303	377	359	306	144	124	214	6.25096	5.4723	5.06841	2.31762	2.07619	3.17378	0.000160605063602358	-1.01429	down
evm.TU.Ga03G2309	454	553	508	182	259	213	6.66562	7.47726	7.44163	2.59924	3.83105	2.79155	1.84748017921487e-05	-1.09714	down
evm.TU.Ga09G2219	351	297	335	105	160	110	5.94761	4.61907	5.65434	1.71471	2.72591	1.66061	2.83535602329226e-05	-1.27081	down
evm.TU.Ga11G2843	2563	2422	1902	859	707	980	58.6943	51.0374	43.456	19.1325	16.3181	20.0608	2.58679622593302e-15	-1.32849	down
evm.TU.Ga11G2006	203	158	135	63	72	85	3.27755	2.33806	2.16055	0.97596	1.16025	1.21483	0.00179247829267916	-1.06136	down
evm.TU.Ga11G3009	2016	2108	1302	327	470	600	84.285	81.0749	54.2725	13.2911	19.7827	22.4086	1.3254639791516e-13	-1.84571	down
evm.TU.Ga14G0029	63	48	44	67	148	193	3.99961	2.78126	2.73327	4.0858	9.45861	10.9461	0.0018213561926285	1.49952612716329	up
evm.TU.Ga09G1272	76	81	113	357	311	381	1.90486	1.8777	2.82238	8.73943	7.89616	8.56827	4.01342667424289e-14	2.05337558588761	up
evm.TU.Ga02G0498	134	123	93	16	23	11	3.27107	2.76642	2.2695	0.375069	0.552424	0.228344	8.07956992778516e-09	-2.67601	down
evm.TU.Ga08G2203	127	146	46	40	32	30	0.354674	0.375457	0.126099	0.107428	0.087807	0.074616	0.00639299640805309	-1.50992	down
evm.TU.Ga01G2668	425	336	307	805	768	779	9.6046	6.98527	6.92828	17.7264	17.531	15.7521	1.21010204878947e-10	1.25427147765914	up
evm.TU.Ga01G1833	63	57	94	188	161	187	0.818544	0.682719	1.22383	2.38861	2.12136	2.18198	5.22362859598972e-05	1.41939507698852	up
evm.TU.Ga10G1747	349	423	394	580	829	951	26.2593	29.3366	29.6457	42.5085	63.0219	64.0749	3.89385490344116e-06	1.12044446613873	up
evm.TU.Ga10G1746	2083	1915	1468	767	745	869	69.6441	58.9087	48.9599	24.9252	25.124	25.9649	2.09305065687726e-10	-1.08575	down
evm.TU.Ga11G1027	955	1288	1141	311	397	591	46.5079	57.7156	55.4269	14.7187	19.4836	25.6854	5.49857951901886e-07	-1.28767	down
evm.TU.Ga05G0150	253	256	172	462	483	739	13.08	12.1392	8.86745	23.2235	25.1522	34.133	2.33950243185448e-08	1.41032566372212	up
evm.TU.Ga07G2647	209	245	174	35	22	8	5.27562	5.67696	4.37691	0.859579	0.550077	0.170165	1.3802880419481e-11	-3.13912	down
evm.TU.Ga05G1206	587	550	400	183	184	214	14.4825	12.4973	9.83527	4.39505	4.58544	4.7067	7.10146827928639e-09	-1.28956	down
evm.TU.Ga12G0409	263	330	314	446	523	743	6.50449	7.50482	7.73583	10.7222	13.0454	16.4309	7.32046689646269e-05	1.01155620065023	up
evm.TU.Ga11G2619	1691	2167	2486	3828	4520	4960	119.462	140.865	175.179	262.982	322.116	313.177	5.97803378541805e-08	1.16721530174817	up
evm.TU.Ga07G0656	1667	1731	936	348	404	353	31.6022	30.2006	17.7044	6.41782	7.71639	5.98186	7.06466133061546e-14	-1.84246	down
evm.TU.Ga01G0132	251	253	237	78	115	125	3.74302	3.47776	3.52424	1.12669	1.73375	1.66717	0.000180536217829645	-1.11305	down
evm.TU.Ga09G2000	90	78	132	553	453	540	4.15857	3.33522	6.1013	25.0673	21.3164	22.5153	9.88359818717941e-20	2.45955610900034	up
evm.TU.Ga03G0349	6020	6791	7303	12554	12633	13169	248.577	257.978	300.754	504.076	526.072	485.972	1.87686561726127e-10	1.0358506014302	up
evm.TU.Ga05G3759	96	139	140	221	308	305	9.3436	12.4472	13.594	20.8476	30.2179	26.505	5.32293436287551e-05	1.25802080403895	up
evm.TU.Ga09G0313	179	228	181	53	85	103	12.1846	14.2644	12.304	3.49146	5.83677	6.27786	0.000915507258867582	-1.18199	down
evm.TU.Ga01G2802	197	272	316	1571	1487	1755	1.49138	1.89759	2.38731	11.591	11.3814	11.9042	2.41971463622496e-36	2.71260173535699	up
evm.TU.Ga10G2799	119	126	57	14	21	31	4.97322	4.82213	2.33563	0.532326	0.881809	1.15282	7.00396567518004e-05	-2.07983	down
evm.TU.Ga10G2794	244	186	155	71	87	73	3.91207	2.74516	2.47263	1.10491	1.40236	1.03711	0.000264177351881605	-1.21822	down
evm.TU.Ga10G2790	1721	1619	1216	348	523	918	61.8816	53.553	43.6132	12.162	18.9636	29.5007	6.79652655190085e-05	-1.25352	down
evm.TU.Ga13G1316	1235	1810	2292	2862	3554	4011	32.8562	44.2994	60.8208	74.0706	95.3894	95.3978	0.000124142985577458	1.05836053622064	up
evm.TU.Ga13G1319	3308	2297	1644	867	828	976	93.4731	59.7252	46.3265	23.821	23.5936	24.6397	3.46798795654869e-08	-1.32168	down
evm.TU.Ga13G0040	18	59	51	132	156	194	0.455889	1.36025	1.28214	3.25012	3.97268	4.38251	1.90097190231433e-05	2.0072557861575	up
evm.TU.Ga13G0591	80	58	53	130	128	146	2.06418	1.36753	1.36346	3.26595	3.32926	3.36641	0.000566032510884454	1.19261501222909	up
evm.TU.Ga07G1180	77	69	100	192	140	183	0.785874	0.650171	1.01864	1.90776	1.44125	1.67663	0.000719150967018581	1.16114388302125	up
evm.TU.Ga06G0712	606	701	445	121	130	179	96.3685	102.612	70.5914	18.6539	20.8485	25.4754	3.14765811500976e-15	-1.91748	down
evm.TU.Ga11G0926	282	555	641	1108	1335	1510	8.3219	15.0525	18.8547	31.7724	39.7251	39.8028	1.6649456646438e-06	1.51112293566478	up
evm.TU.Ga14G1502	1128	963	866	358	314	465	21.9593	17.2499	16.8149	6.78024	6.15428	8.08488	4.38170103308199e-11	-1.27621	down
evm.TU.Ga12G0336	1491	1251	1012	483	403	413	38.5416	29.7499	26.0903	12.1298	10.5028	9.53948	1.00978864357161e-12	-1.41321	down
evm.TU.Ga01G0301	81	162	126	15	11	63	5.22852	9.66832	8.13422	0.895917	0.709247	3.64951	0.00272918371772091	-1.99711	down
evm.TU.Ga01G0309	2989	2466	1432	853	534	575	49.2398	37.3757	23.5203	13.6608	8.86901	8.45421	2.13872459652488e-09	-1.6856	down
Gossypium_arboreum_newGene_12106	363	404	621	1180	1010	1167	6.40161	6.55731	10.9236	20.2514	17.9695	18.4026	2.46412977097761e-07	1.36556873198808	up
evm.TU.Ga03G2498	158	185	186	18	44	56	13.1568	14.21	15.4782	1.44628	3.69309	4.12807	1.64831726872927e-06	-2.06782	down
evm.TU.Ga03G2499	160	236	210	64	55	61	12.8818	17.5307	16.9207	4.97843	4.47928	4.41048	3.60308837047097e-07	-1.64632	down
Gossypium_arboreum_newGene_7260	54	52	63	130	115	147	0.814162	1.10555	1.28424	2.24133	2.67028	2.54715	0.00014433902297155	1.31291655253847	up
evm.TU.Ga09G1175	63	71	54	104	153	134	1.52049	1.56475	1.28932	2.43977	3.72157	2.89424	0.001627707859454	1.17474826305585	up
evm.TU.Ga05G2639	390	410	183	55	87	102	6.93847	6.71847	3.23818	0.952874	1.55826	1.61883	4.92684839373944e-07	-1.88869	down
evm.TU.Ga09G0433	26	23	57	86	96	135	1.59781	1.30766	3.55667	5.267	6.08883	7.62997	0.00151679653505652	1.65660246440843	up
evm.TU.Ga09G0296	99	110	62	0	10	10	0.796861	0.809936	0.492899	0	0.079873	0.064826	1.94434754097911e-07	-3.64207	down
evm.TU.Ga13G1293	139	76	41	20	10	27	8.98267	4.50557	2.59032	1.21581	0.623279	1.50693	0.00120743615386689	-2.05896	down
evm.TU.Ga02G1628	607	611	552	234	202	311	12.4423	11.5168	11.2849	4.66631	4.1769	5.69789	4.61483269962322e-08	-1.14523	down
evm.TU.Ga04G0847	4111	4291	3249	1817	1578	1582	57.1236	54.8587	45.0224	24.5539	22.1106	19.6437	2.30130968759718e-11	-1.10973	down
evm.TU.Ga08G0998	179	241	258	375	536	573	5.57041	6.89182	8.00267	11.3468	16.822	15.9529	1.18573842908634e-05	1.23099163486313	up
evm.TU.Ga14G0925	381	363	501	796	740	818	3.26709	2.86891	4.28861	6.64147	6.40881	6.27487	8.68020300776822e-06	1.0175502962966	up
evm.TU.Ga02G0286	266	162	146	76	38	101	5.91344	3.30766	3.22503	1.63231	0.842326	1.99314	0.00253775580412711	-1.32235	down
evm.TU.Ga06G0902	4666	6759	7739	11090	11727	13508	73.9511	98.5704	122.337	170.937	187.464	191.363	1.35994875376881e-05	1.01780222317606	up
evm.TU.Ga01G2332	1017	1190	917	100	127	145	36.4428	39.2175	32.7676	3.47089	4.57742	4.62831	2.1252810542989e-48	-2.96048	down
evm.TU.Ga11G3082	317	329	302	50	9	97	7.10414	6.78383	6.75136	1.07544	0.186997	1.94156	4.51305864883088e-06	-2.54372	down
evm.TU.Ga11G2352	226	326	446	409	685	835	17.1505	22.786	33.7454	30.2281	52.4905	56.6929	0.00539163238311116	1.03698802007272	up
evm.TU.Ga03G0452	2631	1481	701	391	324	425	131.986	68.3318	35.0592	19.0668	16.3782	19.0144	1.2876111521963e-07	-1.95111	down
evm.TU.Ga08G1739	692	632	418	210	299	252	16.7155	14.0551	10.0776	4.93554	7.27053	5.43627	0.000111517671651423	-1.06815	down
evm.TU.Ga08G2914	184	298	133	45	32	70	7.25685	10.8282	5.22779	1.71845	1.27411	2.45042	2.85849523382512e-06	-1.9627	down
evm.TU.Ga08G2911	19	56	49	72	161	135	0.424054	1.14588	1.07402	1.56381	3.62498	2.69466	0.00264690824008014	1.67703833147134	up
evm.TU.Ga12G2247	10	20	29	76	52	51	0.33267	0.599558	0.952837	2.47714	1.74161	1.51505	0.00726512216946911	1.69707436187409	up
evm.TU.Ga04G1505	961	1388	1031	2602	3535	4088	30.7844	40.9138	32.9389	81.1023	114.272	117.113	3.08043571347621e-15	1.70401551513501	up
evm.TU.Ga04G0672	0	8	20	102	61	79	0	0.12125	0.352376	1.74994	1.07776	1.24693	0.000124142985577458	3.1785	up
evm.TU.Ga05G0730	550	603	510	987	1004	1179	15.1125	15.2415	13.9677	26.3692	27.8278	28.9436	1.65668545386234e-10	1.03831117096705	up
evm.TU.Ga13G1731	211	191	88	41	31	54	9.55028	7.95476	3.97009	1.80139	1.38469	2.15167	2.31121056609959e-05	-1.84561	down
evm.TU.Ga13G1733	3426	3398	2840	1637	1224	1491	85.7217	78.2072	70.8609	39.815	30.887	33.3232	1.3835595909372e-10	-1.04127	down
evm.TU.Ga11G3247	2327	3639	4018	6537	7324	7616	49.6717	71.4734	85.5441	135.7	157.676	145.305	7.26691437476464e-07	1.20408619010024	up
evm.TU.Ga11G3246	165	314	252	100	75	87	7.35527	12.8579	11.1858	4.328	3.35101	3.45788	9.75814316360044e-05	-1.37596	down
evm.TU.Ga08G1477	69	50	45	77	169	198	2.89341	1.94939	1.90792	3.16458	7.20491	7.5041	0.000753532453163006	1.54556337835619	up
evm.TU.Ga02G1450	100	122	78	28	27	55	1.56115	1.7417	1.21035	0.411275	0.421492	0.75698	0.00425860297211971	-1.35044	down
evm.TU.Ga07G1034	554	485	349	95	117	80	19.209	15.4783	12.0508	3.19871	4.08589	2.48215	4.86178703564583e-14	-2.119	down
evm.TU.Ga01G2481	59	75	67	111	165	251	1.28374	1.5014	1.43665	2.33319	3.62139	4.86633	0.000145630902029476	1.48370268442438	up
evm.TU.Ga01G1597	118	102	111	54	15	28	4.02797	3.2006	3.76345	1.773	0.514383	0.851252	0.00164965477899952	-1.66986	down
evm.TU.Ga02G0327	1565	930	548	74	44	131	23.3196	12.7523	8.14517	1.06651	0.653688	1.74127	8.40881399755634e-20	-3.51291	down
evm.TU.Ga03G2592	15	36	27	102	174	106	1.76514	4.12359	3.27745	12.3823	21.9426	11.8767	6.96460825598924e-07	2.41668096847576	up
Gossypium_arboreum_newGene_11089	3919	2463	1413	521	346	470	91.5785	52.9511	32.9251	11.8267	8.14485	9.81276	2.29664595655182e-15	-2.42138	down
evm.TU.Ga09G2088	392	402	272	143	116	176	34.7258	32.8193	24.0528	12.2795	10.325	13.9557	7.53499198985115e-06	-1.18579	down
evm.TU.Ga10G2254	19	40	40	237	432	431	0.536845	1.01777	1.12815	6.51365	12.3249	10.8951	1.42217680336017e-21	3.57624123513992	up
evm.TU.Ga13G0897	243	410	379	628	753	863	9.28129	14.4429	14.4462	23.3607	29.0589	29.5376	5.33592654103493e-06	1.2207398973516	up
evm.TU.Ga11G2965	203	164	196	53	80	102	1.61646	1.20449	1.55706	0.407288	0.64413	0.723447	0.00123314141067847	-1.16175	down
Gossypium_arboreum_newGene_14304	427	528	576	1076	1044	1104	5.83388	7.29601	8.57029	15.4659	16.1075	14.5014	7.32668663974323e-09	1.17731388322007	up
evm.TU.Ga09G1533	345	461	365	138	173	169	4.01747	4.93766	4.2408	1.55372	2.03199	1.74976	3.84836009931682e-06	-1.17454	down
evm.TU.Ga08G2491	167	137	124	59	52	68	12.35	9.36571	9.1881	4.2497	3.83895	4.47136	0.000760790282653302	-1.15007	down
evm.TU.Ga09G1872	91	43	72	4	10	33	2.51837	1.09411	1.99499	0.102739	0.267413	0.822315	0.00873019920432198	-2.06723	down
evm.TU.Ga13G2059	95	62	56	17	21	17	1.94333	1.17272	1.14206	0.332997	0.43623	0.299531	0.000542689229703966	-1.83125	down
evm.TU.Ga11G1859	119	99	54	15	31	22	12.1745	9.2451	5.45033	1.44836	3.18939	1.9692	0.000599781996207428	-1.86564	down
Gossypium_arboreum_newGene_1136	71	42	84	18	15	12	2.46529	1.31918	2.90958	0.604875	0.5198	0.343132	0.000673439701410609	-2.02687	down
evm.TU.Ga10G2451	15	32	17	122	32	79	0.661189	1.34546	0.785155	5.48348	1.48545	3.26983	0.00277244038885341	1.96444383158454	up
evm.TU.Ga10G2452	549	978	1429	2933	3336	4609	6.50024	10.6551	16.8829	33.7857	39.8529	48.7964	2.18903197677612e-09	1.95734246078654	up
evm.TU.Ga07G2270	13	12	15	43	33	71	0.161834	0.145304	0.186491	0.53995	0.431255	0.82979	0.00174943591762374	1.96080273338729	up
evm.TU.Ga06G2131	4690	2021	1379	3	8	22	69.6117	27.5926	20.4039	0.028868	0.109379	0.287775	4.56699679490365e-18	-7.84509	down
evm.TU.Ga06G2135	4919	8037	7139	2121	2826	3284	211.83	318.403	306.606	88.7987	122.705	126.354	1.33978706388287e-06	-1.18747	down
evm.TU.Ga11G0435	113	179	115	80	31	28	5.77047	8.47331	5.86678	3.95972	1.5636	1.27078	0.00831688846828407	-1.42956	down
evm.TU.Ga05G0940	912	1217	1447	2085	2783	3219	29.129	35.7741	46.1084	64.7861	89.6635	91.9187	4.10646592970833e-07	1.27154587376877	up
evm.TU.Ga05G0948	1699	3786	4012	4758	6335	8070	175.678	360.252	413.914	478.61	660.858	745.984	0.00144997297400937	1.10037586008568	up
evm.TU.Ga11G3169	68	49	37	195	196	115	2.33754	1.56472	1.28267	6.57345	6.87757	3.57518	6.42329344527544e-06	1.85230262442775	up
evm.TU.Ga07G0068	146	189	269	351	456	386	2.18504	2.60113	4.02501	5.11821	6.90323	5.1753	0.00120586866864088	1.08355453733444	up
evm.TU.Ga01G1964	101	58	49	0	8	4	3.1831	1.67703	1.51161	0	0.24567	0.091743	6.28872482583866e-07	-3.98146	down
evm.TU.Ga10G1017	8804	8295	5457	2856	1937	2391	145.052	125.743	89.6622	45.7507	32.1735	35.204	2.57189455277127e-13	-1.53394	down
evm.TU.Ga03G1942	140	53	59	29	21	31	2.19738	0.763229	0.91473	0.431213	0.321939	0.426569	0.00957107283473137	-1.52493	down
evm.TU.Ga12G0488	10575	10150	7784	3020	3250	3786	302.28	266.938	221.908	83.9338	93.6771	96.7026	1.76642610186814e-19	-1.3911	down
evm.TU.Ga06G0218	436	312	331	187	128	138	4.52548	2.97832	3.42792	1.88477	1.33446	1.27444	5.95950228248798e-05	-1.13997	down
evm.TU.Ga01G2722	509	456	378	8	13	47	15.6511	12.8856	11.5841	0.235258	0.401472	1.28938	1.1161491542062e-21	-4.22617	down
evm.TU.Ga01G1389	121	97	65	8	4	20	2.30807	1.69451	1.23763	0.135066	0.070554	0.326984	3.48941518299372e-07	-3.05554	down
evm.TU.Ga03G2414	154	141	132	51	35	27	7.40455	6.23154	6.30696	2.35212	1.66714	1.14307	5.26760426210235e-06	-1.79942	down
evm.TU.Ga01G0389	94	164	172	254	234	333	2.8224	4.53976	5.16129	7.46234	7.11581	8.98517	0.00302727513264528	1.02324112435371	up
evm.TU.Ga01G0385	89	134	132	246	246	264	8.08555	11.2098	11.9423	21.7498	22.5679	21.5183	5.23323865368766e-05	1.19393598698973	up
evm.TU.Ga01G0387	577	728	624	1026	1209	1487	15.0247	17.4538	16.1989	25.9809	31.7645	34.6335	1.70694318731883e-07	1.05130125188115	up
evm.TU.Ga01G1030	86	188	70	12	37	48	5.43782	10.9653	4.3788	0.723373	2.3369	2.69631	0.00701644250458872	-1.71337	down
evm.TU.Ga10G1343	62	33	58	5	0	7	3.53203	1.67888	3.27101	0.227306	0	0.331527	2.26408956322764e-05	-3.59919	down
evm.TU.Ga14G0159	949	1187	682	209	233	227	56.0127	64.4171	40.1271	11.947	13.8474	11.9578	2.32160056726067e-17	-1.95294	down
evm.TU.Ga10G2694	528	454	407	190	174	222	30.7817	24.3257	23.6324	10.7639	10.2145	11.5261	1.02792683166619e-07	-1.13756	down
evm.TU.Ga01G0792	172	121	94	53	48	63	2.13766	1.38716	1.16633	0.642319	0.598354	0.69678	0.00511812431010328	-1.12571	down
evm.TU.Ga04G1864	28	47	34	142	131	93	1.37432	2.16919	1.67992	6.92165	6.61281	4.13253	1.08355697381668e-05	1.86987420041645	up
evm.TU.Ga05G3967	5791	8019	5395	1490	1683	2417	169.395	215.809	157.392	42.3681	49.653	63.1875	1.83069780841836e-15	-1.67786	down
evm.TU.Ga13G0164	88	78	85	29	24	25	2.05921	1.68766	1.98501	0.644072	0.570665	0.52511	0.000384927258738356	-1.57829	down
evm.TU.Ga06G1879	379	638	625	666	1535	1742	26.7803	41.4608	44.0221	45.7549	109.334	110.008	0.000236182491669839	1.36004921313555	up
evm.TU.Ga10G0758	1590	387	357	0	0	9	61.5683	13.7918	13.7907	0	0	0.276989	0.00016959501482603	-7.97834	down
evm.TU.Ga08G0919	4417	4675	2880	1007	1420	2087	128.831	125.439	83.762	28.5512	41.7726	54.3806	1.21510229795906e-06	-1.30119	down
evm.TU.Ga08G1355	76	83	51	30	17	26	1.07875	1.08798	0.724405	0.407857	0.23804	0.328979	0.00726264572302179	-1.41302	down
evm.TU.Ga06G1297	337	387	170	105	56	71	8.24601	8.71651	4.14947	2.50037	1.38012	1.55496	2.23674283576164e-06	-1.82265	down
evm.TU.Ga07G1969	20	42	23	66	63	107	1.54544	3.06949	1.81988	5.0388	5.00732	7.55028	0.00270952103934803	1.57162935405067	up
evm.TU.Ga10G2868	429	725	1083	3287	3179	3310	12.9222	20.0797	32.5194	96.3018	96.5854	89.1223	3.94394133957956e-13	2.21679539488652	up
evm.TU.Ga05G1116	45	108	88	169	163	179	1.01475	2.28469	2.01496	3.7732	3.76869	3.67682	0.00396051180414974	1.18733966296558	up
evm.TU.Ga02G1340	233	270	354	734	619	684	3.00786	3.20436	4.5557	9.21601	8.04895	7.88442	4.99028644602683e-08	1.3468652286602	up
evm.TU.Ga07G0271	118	282	216	386	543	667	7.11364	15.6716	13.0021	22.6731	33.0646	35.9994	3.58873159674576e-05	1.47204795677836	up
evm.TU.Ga07G0279	1435	2002	1626	586	652	813	16.3913	21.041	18.5303	6.50905	7.50624	8.29718	2.68220928387022e-09	-1.20058	down
evm.TU.Ga01G0229	1147	1807	1232	422	486	554	60.2196	87.2952	64.5063	21.5526	25.6999	25.9958	3.90564492701361e-10	-1.40806	down
evm.TU.Ga09G2828	8315	9002	6385	2223	2206	2218	88.0945	87.7476	67.4689	22.8955	23.5653	20.997	3.42722162732767e-28	-1.71606	down
evm.TU.Ga09G2820	99	57	103	162	181	148	1.75033	0.92928	1.81915	2.78394	3.22229	2.3399	0.00949301200757162	1.03208450668237	up
evm.TU.Ga01G2571	605	690	612	234	246	284	19.24	20.2069	19.4415	7.22035	7.89188	8.07267	2.26582477471074e-10	-1.21328	down
evm.TU.Ga01G2573	52	83	73	12	10	18	1.64419	2.4173	2.30511	0.34776	0.295342	0.504269	3.64007391776784e-05	-2.28527	down
evm.TU.Ga04G0184	2980	2521	2161	1131	922	1518	100.645	78.3473	72.8071	37.1528	31.4073	45.8334	6.97061598073275e-07	-1.0012	down
evm.TU.Ga05G4189	198	160	152	63	43	62	5.46786	4.07649	4.17771	1.69186	1.19292	1.52085	5.83670784369735e-06	-1.49658	down
evm.TU.Ga12G0156	385	496	428	86	106	150	9.17519	10.893	10.1779	1.9896	2.54034	3.18675	4.22872103931732e-12	-1.83801	down
evm.TU.Ga12G0152	435	341	346	131	112	170	8.41355	6.07072	6.67938	2.45507	2.17617	2.93989	7.57760292236877e-08	-1.34102	down
evm.TU.Ga12G1669	158	183	204	83	73	92	4.99694	5.31723	6.41068	2.53357	2.32378	2.59992	0.00123321897653083	-1.03755	down
evm.TU.Ga10G2081	325	337	231	132	95	190	16.7964	16.0004	11.8821	6.63611	4.94816	8.7549	0.00176898243755991	-1.00007	down
evm.TU.Ga12G1664	35	21	27	93	76	114	0.968718	0.523926	0.763555	2.5458	2.1619	2.89196	1.75493695393139e-05	1.86883359820205	up
evm.TU.Ga05G1469	301	352	360	1540	1858	2471	12.9348	13.911	15.4333	64.4514	80.6661	95.087	2.21764814218755e-38	2.63068929890757	up
evm.TU.Ga05G1460	76	103	99	162	199	225	2.16452	2.67953	2.78636	4.47108	5.69303	5.71935	0.000195979511270164	1.17856516633094	up
evm.TU.Ga08G2700	206	174	187	61	102	52	6.58309	5.11284	5.97763	1.88999	3.26672	1.47281	0.00152926261695736	-1.26993	down
evm.TU.Ga12G2310	3620	3664	3820	1104	1116	1650	199.549	185.817	210.004	59.1505	62.0208	81.254	1.8941862799439e-15	-1.42627	down
evm.TU.Ga08G0703	152	119	87	20	55	18	4.39136	3.17282	2.50091	0.545029	1.59613	0.465655	0.00186152953425771	-1.79229	down
evm.TU.Ga07G2561	526	401	204	114	90	110	22.4513	15.7445	8.66492	4.72457	3.86123	4.17314	9.93540606627942e-07	-1.72464	down
evm.TU.Ga05G0474	257	580	653	664	1218	1359	40.9269	84.913	103.717	102.713	195.553	193.4	0.00274827186480867	1.21118796742457	up
evm.TU.Ga11G3454	113	84	70	22	16	26	2.72833	1.86729	1.68556	0.499086	0.38759	0.545307	3.08272027172115e-05	-1.95371	down
evm.TU.Ga11G2412	337	466	689	984	1481	1632	9.49469	12.0833	19.3594	26.9601	42.0723	41.0893	1.16264187287815e-06	1.54597713383007	up
evm.TU.Ga03G1875	1068	1224	1107	527	430	424	15.5884	16.4371	16.1249	7.47271	6.32737	5.52932	6.32424802632409e-10	-1.18779	down
evm.TU.Ga01G1890	1394	1400	944	212	180	249	28.6021	26.423	19.308	4.22386	3.709	4.56335	5.39229938119422e-34	-2.43327	down
evm.TU.Ga01G1894	448	610	342	188	138	208	28.4372	35.6209	21.6119	11.5598	8.82069	11.7641	4.37612771457685e-06	-1.28133	down
Gossypium_arboreum_newGene_11336	654	479	632	1553	1438	1517	8.9252	6.57671	9.88448	22.5227	22.768	22.2513	5.54751958121313e-14	1.45852554129184	up
Gossypium_arboreum_newGene_4609	34	53	33	139	115	86	0.460847	0.641549	0.429017	1.77889	1.51935	1.63153	0.000191130978423961	1.62715084002183	up
evm.TU.Ga08G0544	462	394	346	222	102	86	4.42158	3.46643	3.29725	2.0636	0.977712	0.729097	0.000273655220753199	-1.4298	down
evm.TU.Ga08G0548	2171	3257	3290	5078	5128	6220	147.163	203.151	222.435	334.761	350.578	376.829	4.267089153772e-06	1.01094893571385	up
evm.TU.Ga07G1238	1081	775	535	350	316	293	7.8248	5.15942	3.86402	2.46277	2.30424	1.8968	1.88613846303244e-05	-1.19113	down
evm.TU.Ga05G2706	259	285	253	85	93	165	4.79088	4.85101	4.66923	1.51343	1.73545	2.72208	0.000463261375721038	-1.12405	down
evm.TU.Ga03G0396	1937	2511	2908	4825	6575	7142	29.3112	34.9515	43.8876	71.0015	100.342	96.5951	6.35695908736397e-10	1.43157144634163	up
evm.TU.Ga10G2986	57	49	56	18	10	22	0.847948	0.676361	0.830706	0.262834	0.143019	0.294795	0.00668149302940113	-1.60483	down
evm.TU.Ga10G2984	530	482	276	68	90	87	9.37282	7.83307	4.86437	1.16	1.59641	1.3669	4.62585201169437e-14	-2.26951	down
evm.TU.Ga10G2989	2097	1899	1357	669	790	816	48.4675	40.3927	31.281	15.0402	18.3978	16.8441	3.08016016350325e-08	-1.11577	down
evm.TU.Ga12G0056	76	72	83	0	8	14	4.78938	4.12397	5.1783	0	0.450184	0.74861	7.69417170938843e-06	-3.3078	down
evm.TU.Ga06G1981	470	430	344	114	184	242	9.50828	8.01429	6.95079	2.22931	3.74159	4.36619	0.000452527494937356	-1.09831	down
evm.TU.Ga11G2256	867	975	1323	1693	2020	2242	11.5466	11.9493	17.5825	21.9364	27.1382	26.6913	3.4684983415835e-05	1.00667479623033	up
evm.TU.Ga13G2655	19127	29204	37621	63404	74175	73456	499.772	702.091	980.434	1611.09	1954.72	1715.4	1.57527738668086e-07	1.39183873535492	up
evm.TU.Ga06G0292	403	326	388	150	139	172	6.071	4.51319	5.82858	2.18533	2.10506	2.30319	8.81698851942205e-07	-1.17492	down
Gossypium_arboreum_newGene_9292	191	146	136	305	338	322	1.0652	0.75204	0.736197	1.65084	1.88844	1.58261	6.17039439267205e-06	1.14528699232004	up
evm.TU.Ga01G0894	123	248	228	421	411	505	2.6084	4.85613	4.83702	8.71823	8.8117	9.60395	6.77919886403676e-05	1.25533	up
evm.TU.Ga14G1853	176	143	164	50	27	58	15.832	11.885	14.7786	4.35953	2.43296	4.65827	3.48907966786626e-06	-1.74758	down
evm.TU.Ga01G2024	58	126	125	255	269	314	2.28437	4.57743	4.89526	9.75956	10.7167	11.0776	2.02717245775998e-05	1.53540202716908	up
evm.TU.Ga12G2630	221	230	190	567	548	548	9.98545	9.52827	8.54122	24.9057	24.9592	22.1328	1.53905433492469e-14	1.48960438145022	up
evm.TU.Ga03G0403	62	37	44	82	108	103	4.05922	2.24337	2.87765	5.25269	7.19004	6.06585	0.00841253827928643	1.14877	up
evm.TU.Ga09G2013	415	443	333	200	114	183	18.7123	18.3829	14.9667	8.77941	5.19077	7.36657	2.60871627653901e-05	-1.15593	down
evm.TU.Ga02G0901	2070	2564	3091	5640	5430	6396	54.2063	61.7845	80.7587	143.679	143.468	149.745	4.58070293311653e-10	1.27248704043291	up
evm.TU.Ga02G0909	417	400	347	740	719	818	8.73893	7.70742	7.25382	15.1039	15.2127	15.3322	2.20860793080269e-10	1.07797591372117	up
evm.TU.Ga07G2401	115	91	60	33	35	13	1.83132	1.32632	0.950684	0.504578	0.560841	0.183343	0.00718722163571757	-1.57017	down
evm.TU.Ga12G1651	229	315	213	61	133	101	13.7123	17.3718	12.7257	3.50959	8.02618	5.40844	0.00135967050520232	-1.2357	down
Gossypium_arboreum_newGene_6500	277	115	52	4	8	25	1.62048	0.670144	0.270799	0.019184	0.041774	0.116137	1.39096558002542e-06	-3.48503	down
evm.TU.Ga10G2717	198	322	226	64	83	108	8.61612	12.9001	9.81284	2.68148	3.619	4.20434	1.75150551877323e-05	-1.44503	down
evm.TU.Ga08G1026	2345	3446	4198	8105	7020	7496	28.9651	39.177	51.7278	97.388	87.4869	82.7831	2.32293667119841e-07	1.27591428503652	up
evm.TU.Ga08G2821	326	300	364	769	623	653	6.36436	5.39314	7.08561	14.6131	12.2732	11.4051	1.04864969368623e-07	1.15185295459095	up
evm.TU.Ga08G0083	301	473	399	123	134	149	5.41139	7.82275	7.14758	2.14479	2.41455	2.38459	1.70103260816991e-07	-1.42583	down
evm.TU.Ga10G2828	652	1204	1417	2168	2982	3590	25.5193	43.414	55.3691	82.6286	117.845	125.746	1.42374690718025e-06	1.50567357694025	up
evm.TU.Ga13G2841	15995	16059	11744	6771	6278	6449	317.178	292.977	232.268	130.552	125.555	114.276	4.18764935555759e-11	-1.04957	down
evm.TU.Ga07G0187	574	501	387	169	130	238	11.7829	9.46176	7.91849	3.37794	2.67671	4.36971	4.39490847879762e-07	-1.34462	down
evm.TU.Ga01G2647	1480	2430	3466	6416	6296	6664	27.8446	42.0832	65.0656	117.443	119.533	112.105	7.06131983014954e-07	1.48335869060969	up
Gossypium_arboreum_newGene_12444	418	352	171	983	1191	1066	7.86126	3.38156	2.71066	11.9257	20.4477	15.075	4.77107414138043e-11	1.91641331206296	up
evm.TU.Ga03G2687	203	248	129	18	57	64	5.70984	6.4417	3.63216	0.472942	1.62103	1.60961	6.93270279071759e-05	-1.94435	down
evm.TU.Ga03G2688	594	490	472	248	172	224	7.43365	5.64218	5.88823	3.01992	2.1612	2.49747	3.29448375075071e-07	-1.16566	down
evm.TU.Ga09G2170	864	878	1053	1649	1819	1808	17.2905	16.1754	21.0186	32.1038	36.728	32.3527	1.02792683166619e-07	1.02113761333667	up
evm.TU.Ga11G2814	267	505	758	1107	1215	1283	26.1788	45.6195	74.3523	105.863	120.486	112.789	0.000269897003859004	1.32325292642111	up
evm.TU.Ga09G0157	9181	9077	5945	3104	3208	3459	91.4807	83.2145	59.0752	30.0757	32.2366	30.7976	6.55489344060603e-11	-1.18975	down
evm.TU.Ga12G2862	300	315	289	51	7	36	2.27619	2.19789	2.19098	0.371426	0.050854	0.242621	1.98771652918842e-11	-3.17701	down
evm.TU.Ga14G0057	94	108	106	309	216	231	0.88921	0.936687	0.99728	2.84732	2.05988	1.95099	1.36221794525258e-06	1.40351435560369	up
evm.TU.Ga10G2003	5223	5948	4850	2513	2285	2460	51.8305	54.31	48.0021	24.2457	22.8651	21.8158	4.28514789957242e-13	-1.03065	down
evm.TU.Ga10G2001	165	96	80	22	43	30	9.56069	5.08342	4.58917	1.19497	2.4599	1.55264	0.000638466568058053	-1.71241	down
evm.TU.Ga05G1979	818	657	549	298	239	366	18.0728	13.3407	12.0955	6.39647	5.31717	7.21695	4.4474824205178e-06	-1.05952	down
evm.TU.Ga12G0731	103	141	150	258	299	330	3.79192	4.77334	5.52566	9.26796	11.1435	10.9013	7.46461190098681e-06	1.2716550761802	up
evm.TU.Ga08G1789	849	1132	1250	2006	2172	2659	28.5845	35.0642	41.9704	65.6647	73.7564	79.9901	6.55880174119111e-08	1.17680552860731	up
evm.TU.Ga05G2233	48	54	71	23	11	12	1.37237	1.43028	2.03053	0.643565	0.301352	0.290992	0.00358925397720591	-1.81109	down
evm.TU.Ga05G2239	249	315	391	777	808	815	5.78416	6.73936	9.07283	17.5738	18.9611	16.9427	3.42340989831224e-09	1.42989037041425	up
evm.TU.Ga05G3544	475	726	1079	1361	1600	1772	11.7899	16.5818	26.7271	32.8553	40.0672	39.3232	0.000403785599882774	1.14132936947789	up
evm.TU.Ga07G2303	265	358	368	66	57	74	6.14844	7.64011	8.51007	1.47221	1.31273	1.53209	2.40229743389728e-15	-2.23295	down
evm.TU.Ga13G1806	701	626	752	1664	1228	1457	17.5765	14.4441	18.7946	40.5901	31.0493	32.6551	2.56568301555319e-09	1.16691350311504	up
evm.TU.Ga13G1164	1543	1824	1910	3774	3455	3773	24.1008	26.2267	29.7689	57.3534	54.4442	52.6909	5.55858324939043e-12	1.16352891945119	up
evm.TU.Ga05G1789	32624	30776	21573	9950	9681	8924	971.345	843.067	640.613	288.076	290.703	237.457	8.42451008479347e-16	-1.44974	down
evm.TU.Ga05G1783	523	902	1704	3563	4119	4936	20.6297	32.7742	67.1264	136.869	164.074	174.24	0.00100512308736871	2.08666891249278	up
evm.TU.Ga07G0681	529	709	515	226	251	334	33.5357	41.4039	32.5896	13.9516	16.0474	18.9024	2.83444999352464e-05	-1.00753	down
evm.TU.Ga07G0534	73	89	116	185	211	208	6.23721	7.01519	9.9701	15.4774	18.3327	16.0045	0.000246188735415511	1.22047136981351	up
evm.TU.Ga05G2037	30411	30661	22999	8019	7329	7851	857.141	795.098	646.508	219.785	208.322	197.744	4.75284236051481e-34	-1.74169	down
evm.TU.Ga05G2782	115	160	96	38	58	60	2.24834	2.89847	1.87049	0.712867	1.14463	1.04874	0.00754694698080576	-1.13394	down
evm.TU.Ga05G2787	3832	4390	2828	1162	1505	1553	117.933	124.31	86.7912	34.7626	46.7035	42.7137	3.76241212513849e-10	-1.27057	down
Gossypium_arboreum_newGene_8308	94	78	118	9	6	8	1.77799	1.36857	2.22982	0.163223	0.098051	0.135451	4.09247627612933e-11	-3.56092	down
evm.TU.Ga11G2878	1001	707	574	328	308	336	17.87	11.6037	10.2071	5.68948	5.53124	5.35046	4.25150093491969e-06	-1.11343	down
evm.TU.Ga04G1466	114	110	106	44	43	62	1.88669	1.66753	1.73782	0.693331	0.717277	0.913918	0.00671449951708853	-1.04656	down
evm.TU.Ga07G0312	1345	1047	889	284	200	220	19.6892	14.0988	12.9813	4.04422	2.94556	2.86813	2.73189031604674e-21	-2.10436	down
evm.TU.Ga05G1545	2964	2329	1738	745	760	978	83.5384	60.3779	48.8384	20.4017	21.5848	24.6306	2.75708141477079e-11	-1.38922	down
evm.TU.Ga12G1094	10619	7205	5938	3923	2974	3759	180.898	112.917	100.884	64.9755	51.0799	57.2177	3.7869146176044e-06	-1.04252	down
evm.TU.Ga12G1090	108	122	196	434	517	491	1.76521	1.83902	3.20688	6.93391	8.56128	7.21773	9.49924854844954e-10	1.85597854766131	up
evm.TU.Ga02G1799	496	769	445	112	170	324	17.6356	25.1688	15.7908	3.87002	6.08658	10.2896	0.000243618705583499	-1.40384	down
evm.TU.Ga02G1796	2667	2793	1635	144	88	141	36.8564	35.5099	22.5332	1.93125	1.21426	1.73076	2.14459706605828e-69	-4.13789	down
Gossypium_arboreum_newGene_16753	274	234	204	108	91	127	5.66383	4.44843	4.20923	2.16326	1.88626	2.35179	0.000248640689308085	-1.02088	down
evm.TU.Ga14G1944	1677	1629	1086	95	98	107	34.2673	30.6225	22.1243	1.87983	2.01519	1.94564	2.71108170197586e-72	-3.75427	down
evm.TU.Ga05G0083	2317	1581	1040	243	247	200	59.2893	37.2316	26.5438	6.03588	6.35193	4.55773	3.24063720882972e-23	-2.70658	down
evm.TU.Ga05G0082	303	241	174	33	43	38	57.3564	41.8397	32.8283	5.91465	8.14531	6.42391	4.57233058922924e-14	-2.53231	down
evm.TU.Ga05G0081	174	292	318	683	650	755	2.70159	4.18389	4.93008	10.3347	10.2099	10.5032	3.50963354374208e-08	1.5093062168988	up
evm.TU.Ga05G0332	69	71	39	11	9	6	1.31961	1.25022	0.730446	0.198633	0.155696	0.098877	2.60254569813546e-05	-2.65381	down
evm.TU.Ga14G0224	85	148	130	185	459	689	7.9309	12.7487	12.1144	16.8358	43.3512	57.6838	8.23160532645545e-06	1.9636603325456	up
evm.TU.Ga14G0222	1474	2640	2385	241	520	899	33.7598	55.6403	54.4858	5.34718	12.0072	18.3868	0.00468522628537089	-1.88944	down
evm.TU.Ga02G0989	36350	53505	47878	12018	17239	19822	1063.34	1440.08	1396.89	341.859	508.576	518.23	1.65417318532418e-09	-1.38729	down
evm.TU.Ga02G0980	160	150	191	78	52	55	8.5803	7.42656	10.2561	4.07507	2.82804	2.64655	0.000221639563687893	-1.33396	down
evm.TU.Ga02G0986	220	352	346	478	538	710	6.94274	10.232	10.8952	14.6931	17.1614	20.069	0.000408951051797316	1.00490300187101	up
evm.TU.Ga06G1999	5510	6914	5219	2113	1878	2197	95.4756	110.237	90.1917	35.597	32.8224	34.0225	4.65928746841521e-20	-1.4018	down
evm.TU.Ga07G1190	2061	2067	1602	634	507	651	57.2822	52.8549	44.3964	17.1238	14.1874	16.1685	8.74850173339162e-22	-1.56747	down
evm.TU.Ga07G0386	3923	4198	2740	124	355	605	128.608	126.645	89.5874	3.92681	11.7094	17.7247	1.65241356783903e-06	-3.23017	down
evm.TU.Ga10G2516	85	132	75	5	13	18	2.0732	2.96309	1.83089	0.106243	0.30235	0.379165	1.70694318731883e-07	-2.91294	down
evm.TU.Ga05G2599	740	631	512	224	264	344	15.2139	11.9335	10.4947	4.47599	5.46672	6.31298	6.10860322393616e-06	-1.07033	down
evm.TU.Ga07G2640	1142	1240	1434	2488	2338	2624	14.5122	14.499	18.1773	30.7569	29.9792	29.8133	2.11220561440904e-09	1.06602495505492	up
evm.TU.Ga05G0537	221	183	243	448	466	479	2.34001	1.78061	2.56196	4.61251	4.97586	4.53831	1.95490125501537e-07	1.21077375954301	up
evm.TU.Ga05G1668	1629	1369	1099	570	506	737	27.7016	21.4181	18.634	9.41682	8.66231	11.2011	1.16788686342426e-07	-1.07015	down
evm.TU.Ga12G1115	11	7	7	230	168	140	0.129616	0.079196	0.079943	2.79456	2.11666	1.5543	1.23616263602887e-22	4.54792637462984	up
evm.TU.Ga11G4053	74	81	80	27	20	17	2.18268	2.19267	2.33292	0.773905	0.58892	0.42376	0.000271582708245082	-1.76449	down
evm.TU.Ga07G0100	203	252	300	474	578	808	26.3958	30.1152	38.8949	60.059	75.9223	94.0946	4.61197048980359e-07	1.38994421943299	up
evm.TU.Ga07G0101	82	179	299	1115	1657	1991	5.93216	11.9631	21.6365	78.819	121.45	129.375	5.84136564826976e-07	3.16396197230483	up
evm.TU.Ga07G0103	23	37	32	91	154	157	0.466195	0.695546	0.646658	1.80754	3.18242	2.87537	1.21198600806051e-07	2.23426	up
Gossypium_arboreum_newGene_749	33	77	18	134	106	114	1.06295	2.49812	0.618315	4.33454	3.931	3.34281	0.00397519557753285	1.59741	up
evm.TU.Ga11G2063	874	913	912	2068	1735	1969	11.5602	11.1142	12.0375	26.6087	23.1547	23.2865	8.59663688101644e-15	1.20251949468052	up
evm.TU.Ga11G2061	270	351	247	103	103	135	4.32063	5.16506	3.93872	1.60031	1.65109	1.92308	4.75808865980186e-06	-1.24085	down
evm.TU.Ga13G2756	278	223	214	428	393	513	6.1128	4.50379	4.68113	9.13854	8.70003	10.0852	3.98427576527045e-06	1.00527683962699	up
evm.TU.Ga01G0731	199	211	277	755	503	687	4.11469	4.01502	5.72975	15.2384	10.5258	12.7439	2.91541461593801e-10	1.59483236393989	up
evm.TU.Ga11G3859	308	220	259	117	74	83	5.77511	3.8003	4.85119	2.12594	1.39072	1.38028	7.444261439106e-06	-1.41366	down
evm.TU.Ga09G2244	275	437	553	789	1054	1214	12.353	18.0664	24.7919	34.4895	47.8171	48.8065	9.74750388068986e-06	1.36353	up
Gossypium_arboreum_newGene_11130	39	53	39	0	2	2	1.08459	1.38735	1.08376	0	0.044321	0.042478	2.2155332952723e-06	-4.92416	down
evm.TU.Ga11G2896	9	36	21	66	65	63	0.991635	3.6346	2.2515	7.04542	7.12226	6.1623	0.00806797838673586	1.66766395379823	up
Gossypium_arboreum_newGene_8688	36	22	32	105	100	204	0.939207	0.532335	0.821	2.6798	2.6439	4.8059	2.43487661677978e-07	2.26768564125852	up
evm.TU.Ga14G1728	318	300	208	107	66	80	6.83444	5.94197	4.46113	2.23697	1.42152	1.52179	2.68061969297028e-07	-1.59103	down
evm.TU.Ga03G2010	1514	952	1024	425	272	405	31.0484	17.9638	20.9479	8.47473	5.61523	7.41664	2.58708201438573e-10	-1.55849	down
evm.TU.Ga12G1462	27	41	27	79	73	116	3.65988	5.16565	3.59904	10.5452	10.0909	14.244	0.000361027069052279	1.59607365947628	up
evm.TU.Ga08G1706	510	1281	606	274	187	436	13.2552	30.6163	15.6875	6.92177	4.88903	10.1101	0.00090432965281554	-1.32582	down
evm.TU.Ga06G1082	154	100	110	47	40	58	1.61591	0.963251	1.15467	0.479907	0.424788	0.539875	0.00208179731770797	-1.22439	down
evm.TU.Ga05G2410	1219	1176	889	524	420	495	24.4112	21.6621	17.7491	10.1879	8.46504	8.84784	1.06798736981076e-08	-1.07707	down
evm.TU.Ga10G0070	97	131	180	263	243	307	4.35945	5.40087	8.073	11.4914	11.019	12.3283	0.00126740411589747	1.0845714906048	up
evm.TU.Ga06G2048	56	119	37	132	196	187	5.78242	11.4344	3.77157	13.3278	20.5723	17.4135	0.00336703822152557	1.40934020492622	up
evm.TU.Ga07G2046	479	421	347	234	98	196	6.04486	4.88002	4.35789	2.8604	1.24507	2.21041	0.000746411521064934	-1.13872	down
evm.TU.Ga02G0860	735	688	580	210	215	315	46.0471	39.6726	36.2542	12.7815	13.564	17.6317	5.33998918454048e-10	-1.3339	down
evm.TU.Ga02G0867	28	48	68	138	136	215	0.643227	1.02491	1.56012	3.09906	3.17393	4.4554	2.09285299809645e-05	1.84293252598488	up
evm.TU.Ga12G1704	127	138	182	10	47	65	0.993863	0.996352	1.42033	0.068973	0.366852	0.449945	0.00296964227683139	-1.78944	down
evm.TU.Ga02G1405	119	97	78	8	0	27	7.2281	5.39815	4.68755	0.423417	0	1.46343	0.00021384298900728	-3.01526	down
evm.TU.Ga14G1875	13	10	30	106	55	44	0.650012	0.460974	1.50955	5.19645	2.77215	1.98644	0.00312127181334703	2.04550882135338	up
evm.TU.Ga11G0201	423	534	487	217	183	190	18.0973	21.0658	20.7895	9.01527	7.88405	7.26702	2.63885186876074e-07	-1.18301	down
evm.TU.Ga14G0646	205	246	236	123	45	70	1.69153	1.87223	1.94133	0.986378	0.373723	0.511859	0.000474714031363926	-1.42812	down
evm.TU.Ga14G0644	3584	6708	7253	9440	12891	13247	223.326	384.614	450.805	572.061	810.241	737.794	0.000180117425710362	1.11715923899219	up
evm.TU.Ga05G0774	520	935	1241	1938	3032	3388	11.8219	19.5552	28.1513	42.86	69.5726	68.8882	2.70487933493861e-07	1.7200088959951	up
evm.TU.Ga04G1957	501	664	904	1047	1299	1562	15.1629	18.503	27.3088	30.8404	39.7116	42.3164	0.000511064040796909	1.00661714989997	up
evm.TU.Ga07G2646	187	91	149	27	22	29	4.67064	2.08518	3.71061	0.643183	0.540892	0.64073	6.4572960336933e-08	-2.35153	down
evm.TU.Ga08G2359	292	212	153	536	416	505	3.86723	2.58819	2.01694	6.9151	5.56782	5.97994	2.79580585891074e-06	1.26585341279485	up
evm.TU.Ga11G3958	156	243	321	49	83	111	3.69435	5.31323	7.59272	1.11156	1.98299	2.34643	0.000605312759958137	-1.48378	down
evm.TU.Ga13G2526	138	230	143	51	85	57	4.26418	6.56504	4.42333	1.52052	2.63569	1.57047	0.0021320707164871	-1.27768	down
evm.TU.Ga13G2521	55	94	34	7	15	4	1.70016	2.66884	1.02975	0.191716	0.443544	0.093574	0.000372549908317974	-2.66093	down
evm.TU.Ga09G1847	244	392	469	772	802	780	11.5787	17.1095	22.2429	35.6609	38.4271	33.1102	4.3308216300109e-05	1.19040869378402	up
evm.TU.Ga08G0243	53	62	74	183	143	122	0.574774	0.611202	0.798218	1.92147	1.55495	1.17557	0.000352242543337257	1.35427171964419	up
evm.TU.Ga06G0744	315	373	489	751	787	998	10.5394	11.4992	16.3397	24.4769	26.604	29.9038	1.6649456646438e-06	1.19872471448921	up
evm.TU.Ga07G1755	2567	4489	2487	253	394	336	55.1374	88.7364	53.2765	5.26738	8.52118	6.43755	1.58840877147138e-33	-3.15563	down
evm.TU.Ga11G1803	242	266	140	39	51	54	13.2558	13.3952	7.65308	2.03753	2.78814	2.63407	8.12620313458006e-09	-2.04873	down
evm.TU.Ga05G1270	62	44	33	4	13	7	2.65227	1.75553	1.42011	0.165876	0.547597	0.261391	0.00127613284942753	-2.39939	down
evm.TU.Ga11G2599	227	204	163	103	82	60	3.09762	2.56789	2.22495	1.36268	1.11937	0.732409	0.00128275789703395	-1.15247	down
evm.TU.Ga14G0403	44	63	63	16	17	20	1.183	1.57322	1.72385	0.424519	0.449883	0.486621	0.00524579767868968	-1.58132	down
evm.TU.Ga14G0409	1707	2007	1792	261	443	606	37.8732	40.9917	39.6571	5.63194	9.89869	12.0097	1.41115630051069e-13	-1.9744	down
evm.TU.Ga01G1918	49	62	38	0	2	2	0.991793	1.16134	0.759207	0	0.039377	0.035138	5.23004680161481e-07	-5.10468	down
evm.TU.Ga01G1912	103	60	42	9	13	25	4.43546	2.37748	1.77144	0.365626	0.53186	0.942106	0.00166100871122042	-2.02021	down
evm.TU.Ga01G1911	62	87	47	133	148	120	1.96799	2.55416	1.48851	4.13422	4.78886	3.44598	0.00309101888767632	1.15893091408338	up
evm.TU.Ga12G2709	454	477	344	157	125	165	8.3668	8.08833	6.32593	2.8109	2.31969	2.70779	1.34963295184323e-09	-1.40216	down
evm.TU.Ga01G1004	571	655	548	107	168	398	4.93635	5.21015	4.72576	0.894986	1.46569	3.07583	0.00149077114347994	-1.32086	down
evm.TU.Ga12G2517	1069	1487	2097	4139	4733	5632	28.5917	36.6058	55.9569	107.672	127.708	134.66	9.18846292129922e-11	1.72797635425354	up
evm.TU.Ga09G1739	476	618	737	1379	921	1208	8.84776	10.5703	13.6754	24.9516	17.2859	20.0877	6.6295747051516e-05	1.03189252137016	up
evm.TU.Ga04G0078	1243	1146	900	557	315	396	30.7151	26.0544	22.1802	13.3751	7.84368	8.74621	3.81135197952365e-07	-1.26217	down
evm.TU.Ga13G1241	39	38	62	122	83	111	0.976841	0.868758	1.54085	2.98658	2.09833	2.48928	0.00406198578491294	1.27586560826344	up
evm.TU.Ga10G2135	14	14	11	68	37	44	0.411666	0.393082	0.330016	2.07812	1.16683	1.23233	0.000866081700441708	2.04594515450477	up
evm.TU.Ga08G1840	12679	11790	8507	3861	3175	3176	415.736	355.69	278.214	123.111	104.995	93.0525	6.93709585552863e-18	-1.57051	down
evm.TU.Ga12G0821	86	133	130	28	41	63	1.67756	2.38681	2.54359	0.523201	0.797421	1.09085	0.00542230563152312	-1.31338	down
evm.TU.Ga04G0817	21	76	92	119	198	179	0.791004	2.71952	3.55467	4.50946	7.79484	6.22423	0.00949038370560565	1.48582876932475	up
evm.TU.Ga08G1099	585	531	382	166	82	126	37.8619	31.5699	24.6477	10.4047	5.32007	7.26813	1.15517803559231e-10	-1.89122	down
evm.TU.Ga06G1795	16326	29894	19115	852	3220	4332	371.449	625.8	433.751	18.8462	73.8811	88.0782	0.00020393408673614	-2.86021	down
evm.TU.Ga10G0763	203	46	45	21	14	12	6.99979	1.45227	1.5331	0.686615	0.465733	0.359938	0.000564128830630322	-2.50699	down
evm.TU.Ga05G0134	560	719	918	1660	1879	1991	27.2362	32.2026	44.5773	78.6269	92.2598	86.642	1.82639686764104e-09	1.42852976830706	up
evm.TU.Ga11G2389	15520	13831	12086	7697	5399	5840	303.559	248.893	235.753	146.384	106.501	102.077	8.39761919396529e-08	-1.01551	down
evm.TU.Ga11G2388	242	194	159	100	60	48	13.466	9.91233	8.8392	5.41806	3.34396	2.38902	0.000465162128949665	-1.39183	down
evm.TU.Ga03G2098	210	236	239	72	66	107	16.7143	17.2813	18.9734	5.50448	5.27611	7.55835	4.0732894474384e-06	-1.38967	down
evm.TU.Ga03G2630	7	55	79	179	501	611	0.606859	4.52114	7.04971	15.653	45.6214	49.3569	0.00606101091464532	3.26405795537659	up
evm.TU.Ga03G2633	89	104	98	19	48	39	2.29259	2.44444	2.51173	0.462207	1.23828	0.889376	0.00805904760182681	-1.34321	down
evm.TU.Ga01G2543	18	51	60	101	140	150	0.997563	2.73129	3.46848	5.67675	8.18941	7.80279	0.00107893101578644	1.69158012228364	up
evm.TU.Ga12G1971	3940	5066	6576	9525	10589	11223	88.8232	105.081	147.865	208.852	240.796	226.153	3.24008135800846e-06	1.10382616947329	up
evm.TU.Ga05G2148	275	409	501	977	911	1155	5.74736	7.8822	10.4579	19.8896	19.2259	21.6144	3.84165351783563e-08	1.45132021491286	up
evm.TU.Ga05G2145	1644	1458	1009	92	167	391	36.5671	29.835	22.3855	1.97934	3.72637	7.75602	8.27395614848512e-05	-2.57637	down
evm.TU.Ga08G0437	3093	2498	1725	685	490	540	62.6899	46.5734	34.8558	13.485	10.0152	9.77213	5.67468177034123e-18	-1.97193	down
evm.TU.Ga03G0008	70	214	147	300	355	322	5.41312	15.4014	11.4763	22.7995	28.0149	22.5155	0.00176898243755991	1.29211934466823	up
evm.TU.Ga05G3363	65	49	58	126	216	167	1.04137	0.723563	0.935108	1.98046	3.51819	2.40822	6.69275045128219e-06	1.68308953083168	up
evm.TU.Ga04G0606	304	212	220	89	101	123	9.301	5.97373	6.72327	2.63652	3.12211	3.35793	0.000171636808912715	-1.1261	down
evm.TU.Ga04G0605	232	238	239	491	409	532	2.77694	2.62433	2.85419	5.72822	4.94793	5.71169	3.9297494911976e-08	1.11603803425672	up
evm.TU.Ga10G1659	34441	34720	19380	5965	9357	12408	1365.91	1266.89	766.555	230.031	374.235	439.787	1.77094919112217e-08	-1.56232	down
evm.TU.Ga10G2305	61	116	73	6	5	17	1.51398	2.64572	1.79025	0.143336	0.124046	0.367899	7.06131983014954e-07	-3.07257	down
evm.TU.Ga12G1784	8571	8002	4954	2114	2058	2741	302.804	260.091	174.532	72.6023	73.3043	86.535	1.2037980675029e-13	-1.52525	down
evm.TU.Ga06G1617	772	637	483	272	184	340	13.1665	9.9927	8.2084	4.50787	3.15164	5.17773	2.12921592668508e-05	-1.14723	down
evm.TU.Ga13G0439	101	164	120	9	32	25	4.40472	6.5943	5.22487	0.366155	1.38168	0.960974	2.58978404241221e-06	-2.42734	down
evm.TU.Ga10G0688	318	312	391	718	611	652	6.35085	5.72415	7.77899	13.9459	12.3142	11.6368	1.78614454719e-06	1.05885889300297	up
evm.TU.Ga08G1424	58	103	37	13	23	15	2.00172	3.26236	1.26186	0.422152	0.778394	0.434358	0.00495518650704729	-1.81957	down
evm.TU.Ga02G1482	132	213	99	52	37	51	4.90757	7.27879	3.64845	1.86251	1.39053	1.68317	0.000224534824422915	-1.55026	down
evm.TU.Ga11G2147	50	25	23	59	105	87	1.69995	0.780563	0.759157	1.93818	3.60598	2.64272	0.00611716922943592	1.48321277798858	up
evm.TU.Ga07G2537	96	151	125	263	194	306	2.49403	3.62609	3.23384	6.66789	5.10494	7.14102	0.000265577236914799	1.13233367517607	up
evm.TU.Ga09G2526	494	759	1089	1644	2031	2334	13.0352	18.4232	28.67	42.21	54.0828	55.0619	2.48521036611121e-06	1.44644299545411	up
evm.TU.Ga06G2367	850	994	1060	285	333	384	29.3046	31.5136	36.4357	9.54157	11.5789	11.8127	5.24806238967655e-12	-1.43483	down
evm.TU.Ga05G0427	808	780	501	174	347	434	51.6381	45.8557	31.9317	10.8066	22.3318	24.7332	0.00426636774180365	-1.01791	down
evm.TU.Ga11G3483	79	79	53	16	13	29	1.23591	1.13663	0.816216	0.23554	0.190499	0.400111	0.00115193541994094	-1.7646	down
Gossypium_arboreum_newGene_18580	113	47	52	246	194	157	3.1024	1.07886	1.83336	6.53197	4.9226	4.02396	0.00016959501482603	1.62144861167986	up
evm.TU.Ga11G3736	447	383	247	176	124	162	16.1206	12.7113	8.88314	6.16817	4.50698	5.20332	0.000209036789494821	-1.105	down
evm.TU.Ga08G2513	28	66	143	167	232	344	1.58621	3.46798	8.20652	9.3562	13.478	17.7176	0.00285042738074994	1.70919688017144	up
evm.TU.Ga12G2814	42	46	68	210	170	181	1.32969	1.3647	2.17033	6.58407	5.5175	5.21818	2.22184284833225e-08	1.94530184070953	up
evm.TU.Ga12G2815	126	127	164	296	269	295	4.06128	3.7551	5.2846	9.30615	8.76291	8.51578	2.16504662482567e-05	1.14519360595194	up
evm.TU.Ga07G1208	263	228	168	562	561	679	7.7064	6.14921	4.89645	16.0204	16.5943	17.7786	2.82441131708723e-13	1.56381483754671	up
evm.TU.Ga09G0083	1939	1414	1140	697	442	483	38.9867	26.1499	22.8535	13.6207	8.94579	8.66579	1.82836465683013e-07	-1.35055	down
evm.TU.Ga04G1764	99	104	143	390	466	349	3.78497	3.66965	5.46615	14.5455	18.0581	11.9908	5.81438854662297e-11	1.91071850303426	up
evm.TU.Ga04G0410	308	297	384	701	672	677	6.36728	5.65378	7.92011	14.1249	14.0303	12.5365	1.69680352406687e-07	1.15508573011992	up
evm.TU.Ga06G2164	224	233	140	0	3	13	9.39022	8.97414	5.82304	0	0.107265	0.465011	2.53690087764831e-05	-5.15422	down
evm.TU.Ga06G2163	1132	470	278	0	0	0	44.1643	16.8612	10.7972	0	0	0	1.53286878056394e-13	-11.601	down
evm.TU.Ga06G2161	6734	9243	7219	1962	2697	3362	202.883	256.246	216.931	57.4689	81.948	90.525	5.86481114573913e-11	-1.42879	down
evm.TU.Ga12G0085	2976	3075	2460	1224	1169	1178	60.9311	57.9337	50.2383	24.363	24.1344	21.5484	5.18179389315003e-14	-1.13755	down
evm.TU.Ga05G0992	100	94	118	318	169	336	2.92133	2.52754	3.43893	9.08698	4.99292	8.81342	8.5417327778068e-06	1.48583048370417	up
evm.TU.Ga04G0240	96	181	158	234	284	405	2.61338	4.51561	4.28327	6.19885	7.79996	9.86834	0.000814081436436565	1.17784622141417	up
evm.TU.Ga06G1124	44	50	71	100	124	133	2.0374	2.14424	3.3267	4.57468	5.91105	5.61429	0.00324031002519566	1.2104011099802	up
evm.TU.Ga06G0153	2575	2483	1754	946	935	1025	56.0288	49.7175	38.0679	20.0135	20.5206	19.9375	3.84489187639729e-10	-1.11236	down
evm.TU.Ga03G2445	382	542	385	211	177	203	11.9659	15.6133	12.035	6.40459	5.58116	5.66281	2.96509299575028e-05	-1.0366	down
evm.TU.Ga09G2486	172	209	202	313	348	433	5.26691	5.89502	6.19758	9.35454	10.7989	11.9016	4.1732521047472e-05	1.00871338456239	up
Gossypium_arboreum_newGene_14359	22	17	34	114	53	75	0.099153	0.223196	0.276513	0.585174	0.410669	0.407417	0.00109904683543725	1.81948022252375	up
evm.TU.Ga07G0128	1399	1031	749	426	369	395	53.9732	36.5877	28.8162	15.9695	14.3607	13.6106	9.44696050416232e-08	-1.29666	down
evm.TU.Ga01G0849	53	66	80	154	154	193	1.67361	1.92785	2.56089	4.8137	4.99298	5.5248	2.30862364216715e-05	1.42770052481428	up
Gossypium_arboreum_newGene_18627	207	191	129	610	441	614	1.78242	1.50991	1.1063	5.1149	3.83352	4.72812	9.65057536075003e-14	1.77030150496112	up
evm.TU.Ga14G0121	176	215	135	67	79	96	22.9096	25.7374	17.4602	8.43454	10.322	11.1182	0.0034143017314739	-1.00805	down
evm.TU.Ga10G2643	235	242	181	506	508	518	18.652	17.7194	14.3674	39.1183	40.7498	36.8395	6.51943628264217e-11	1.3351119630319	up
evm.TU.Ga14G1656	66	100	61	140	154	151	1.48391	2.0824	1.35969	3.0781	3.52461	3.04943	0.00224146299720213	1.08814335850598	up
evm.TU.Ga14G1659	277	316	345	545	548	697	2.91731	3.06486	3.63359	5.58828	5.82952	6.5721	2.10079937559831e-06	1.0300074784933	up
evm.TU.Ga04G2006	5508	5187	3347	1523	1272	1888	182.389	158.011	110.542	49.013	42.4508	55.8542	5.48603922491754e-13	-1.47481	down
evm.TU.Ga04G2004	988	1614	2113	3084	4132	5278	56.6401	85.1141	120.796	171.918	238.913	270.439	1.25949025625805e-06	1.49031860693321	up
evm.TU.Ga05G3097	2193	2234	1545	4265	3856	4149	32.7357	30.6845	23.0067	61.9185	58.0575	55.3621	1.04760848811702e-11	1.15636054192687	up
Gossypium_arboreum_newGene_212	276	316	182	106	122	119	8.247	8.75738	5.44128	3.10639	3.66592	3.26709	0.000878235021418584	-1.03563	down
evm.TU.Ga09G0347	614	788	834	951	1637	1762	38.235	45.1427	51.7894	57.6231	102.842	98.0984	0.000180615842040958	1.06054729525376	up
evm.TU.Ga05G2384	3424	2054	1325	475	206	280	35.7075	19.7019	13.7772	4.81573	2.1627	2.60394	8.62180522468284e-15	-2.70024	down
evm.TU.Ga05G2385	15606	12741	9275	5427	3055	2949	289.973	217.807	171.871	98.0464	57.2469	48.9628	7.27107944101382e-09	-1.59407	down
evm.TU.Ga10G0108	1372	1060	1032	319	386	402	24.9713	17.7443	18.7281	5.63468	7.0875	6.53843	5.46948073254419e-15	-1.53329	down
evm.TU.Ga10G1850	163	206	245	362	416	538	4.47249	5.18977	6.7073	9.66359	11.526	13.1958	1.72903487548195e-05	1.19247952306473	up
evm.TU.Ga04G0339	536	337	305	242	65	138	6.81038	3.93559	3.86499	2.9895	0.827352	1.56006	0.00522786145557094	-1.29751	down
evm.TU.Ga11G3346	111	112	140	443	400	673	13.5483	12.5802	17.0729	52.6033	49.2955	73.5213	2.41866746566503e-16	2.14892179625086	up
evm.TU.Ga11G2650	314	309	253	83	75	88	20.0181	18.1228	16.0647	5.14931	4.7706	5.00354	4.41835658455212e-12	-1.72177	down
evm.TU.Ga09G2143	834	697	637	326	291	360	46.9734	36.1277	35.8062	17.8431	16.5088	18.1265	5.12596635810921e-08	-1.0415	down
Gossypium_arboreum_newGene_8148	37	29	34	124	196	217	0.636083	0.460264	0.572731	2.08187	3.43313	3.36637	6.28946890161829e-12	2.53002767289389	up
evm.TU.Ga09G0166	34	29	27	66	96	58	1.2525	0.991626	1.00324	2.36947	3.60051	1.92244	0.00531053127694123	1.41805013014016	up
evm.TU.Ga04G0137	7776	10170	11510	16090	18842	20864	145.549	175.153	214.894	292.894	355.728	349.052	2.14903210068181e-06	1.01966896789542	up
evm.TU.Ga04G0132	69	70	55	31	11	18	4.17592	3.93107	3.33501	1.82537	0.654482	0.955443	0.00728768923332086	-1.58466	down
evm.TU.Ga04G0138	1016	1033	902	428	395	446	21.9024	20.5056	19.4081	8.97362	8.58387	8.58774	5.45773912425006e-12	-1.10798	down
evm.TU.Ga04G0139	47	47	38	6	11	9	4.80102	4.40837	3.86451	0.534819	1.11733	0.800606	0.000893543967092467	-2.22667	down
evm.TU.Ga04G0682	1167	1067	756	315	453	395	77.5413	65.2335	50.0431	20.315	30.3279	23.4033	3.05818369965805e-07	-1.23819	down
evm.TU.Ga05G3002	2160	2758	2256	760	892	1460	62.9979	74.0141	65.6177	21.5403	26.2385	38.0494	6.01343008821971e-06	-1.1119	down
evm.TU.Ga10G2389	1019	1121	1162	397	522	438	6.95035	7.03769	7.9067	2.63105	3.58954	2.66948	5.01691198243154e-08	-1.17035	down
evm.TU.Ga12G1255	702	596	391	269	247	175	4.03	3.14923	2.24085	1.49936	1.42872	0.896787	0.00016579805550271	-1.15612	down
evm.TU.Ga13G1471	60	59	23	115	149	178	3.7621	3.42554	1.4002	7.08181	9.51241	10.094	4.93538762319022e-05	1.75960820218924	up
evm.TU.Ga12G0702	252	255	258	52	60	28	7.71296	7.18828	7.86949	1.53793	1.85041	0.762377	9.16770779458655e-11	-2.32369	down
evm.TU.Ga09G0953	4328	4377	3581	1846	1604	1656	24.6275	22.9151	20.3248	10.2142	9.20198	8.41825	2.61738114326791e-14	-1.15199	down
evm.TU.Ga09G0954	160	169	216	938	1331	1504	6.12761	5.94906	8.21505	34.9277	51.3776	51.457	1.05704895489937e-33	2.8888555816841	up
evm.TU.Ga10G3039	129	183	157	52	59	60	2.6477	3.46364	3.22541	1.03372	1.20881	1.09795	0.000102556898886297	-1.34759	down
evm.TU.Ga13G2419	1399	1545	1114	294	272	349	41.9997	42.679	33.3579	8.57901	8.22373	9.36758	3.29304815117009e-31	-2.03943	down
evm.TU.Ga10G0608	88	140	127	22	18	23	3.80335	5.56872	5.48924	0.899437	0.775397	0.880448	3.06218800783344e-08	-2.39396	down
evm.TU.Ga10G0329	182	243	306	626	497	581	1.84236	2.25485	3.08155	6.15967	5.06891	5.2487	1.35723649150206e-06	1.31642248775813	up
Gossypium_arboreum_newGene_11074	65	37	62	205	196	224	0.442159	0.231628	0.429688	1.4456	1.42016	1.41167	5.76695376416259e-10	2.03220428613489	up
evm.TU.Ga05G0133	76	94	155	267	335	424	6.91371	7.83089	14.0123	23.6729	30.755	34.4973	9.16784600707118e-07	1.7426662564633	up
evm.TU.Ga05G0131	118	137	163	253	292	312	4.64301	4.95664	6.40137	9.70706	11.6219	10.994	4.74886199381269e-05	1.13690189655061	up
evm.TU.Ga13G1135	201	281	250	27	53	75	3.57848	4.61222	4.45407	0.469381	0.946539	1.19855	2.97074268025119e-08	-2.14495	down
evm.TU.Ga05G1778	1125	1465	1050	358	409	519	31.3536	37.5669	29.1681	9.69237	11.487	12.9247	1.30342053137088e-11	-1.39436	down
evm.TU.Ga05G1779	157	201	84	31	37	40	8.94715	10.5163	4.73233	1.66543	2.1186	1.99697	1.06838321283213e-05	-1.90908	down
evm.TU.Ga11G3409	385	490	569	1113	965	860	7.46977	8.73549	11.0049	20.9961	18.886	14.9145	6.54308943312292e-06	1.1312458114309	up
evm.TU.Ga14G1449	381	516	389	105	140	168	13.2032	16.4526	13.458	3.52643	4.89825	5.21068	7.15306003144146e-09	-1.5323	down
evm.TU.Ga02G0712	357	646	893	1122	1780	2188	11.4925	19.1519	28.7179	35.186	57.9181	63.0703	3.33321675043304e-05	1.50716514163503	up
evm.TU.Ga11G1474	63	93	76	159	202	131	1.87662	2.57237	2.28279	4.65352	6.138	3.52669	0.00151299023180385	1.20819987762634	up
evm.TU.Ga03G0327	681	493	245	120	72	104	31.3136	20.8576	11.2378	5.34962	3.30604	4.27315	5.59324214834641e-09	-2.13926	down
Gossypium_arboreum_newGene_5500	282	265	137	75	97	113	4.88951	4.12546	2.03136	1.08256	1.50496	1.48673	0.00225191575300395	-1.14261	down
evm.TU.Ga05G1573	255	334	260	506	604	749	22.6389	27.2665	22.9464	43.6244	54.029	59.4074	5.8066169567668e-08	1.23553570107727	up
evm.TU.Ga05G3003	2605	2350	1844	46	236	336	85.1323	70.6464	60.1049	1.45844	7.75747	9.8119	6.3289687281524e-05	-3.361	down
evm.TU.Ga05G4056	737	859	344	280	206	265	7.62212	8.17503	3.53969	2.81288	2.13937	2.44216	0.000183324149688842	-1.24615	down
evm.TU.Ga05G4058	119	137	50	15	8	42	2.13757	2.27443	0.895084	0.255981	0.144895	0.671514	0.00128230912808632	-2.1489	down
evm.TU.Ga10G2957	410	499	312	86	138	162	8.92609	9.99709	6.78217	1.82423	3.02414	3.13916	3.8354876021628e-07	-1.54896	down
evm.TU.Ga10G2956	105	209	260	479	349	344	1.97933	3.62113	4.88526	8.78691	6.63992	5.80277	0.00462360265918553	1.12624991053974	up
evm.TU.Ga10G2958	118	86	67	32	15	38	10.2469	6.89262	5.81014	2.65517	1.26187	2.88676	0.0023007310421569	-1.57335	down
evm.TU.Ga03G1141	48	24	12	154	162	167	1.48382	0.661986	0.355592	4.65878	5.06016	4.63771	7.02967562986443e-09	2.65199193927119	up
evm.TU.Ga13G2375	333	455	289	66	79	208	4.38479	5.51213	3.7875	0.845736	1.03953	2.44869	0.000333530800881833	-1.52741	down
evm.TU.Ga10G2226	1230	1784	1735	3845	3435	3651	32.2181	42.9931	45.3295	97.9524	90.7342	85.4627	1.06243634890225e-10	1.30670630403381	up
evm.TU.Ga10G2225	205	229	259	382	421	500	8.24343	8.47037	10.3703	14.9571	17.0993	18.0064	2.48584144605809e-05	1.01009366712514	up
evm.TU.Ga12G1352	340	556	670	1124	1206	1409	24.8984	37.4222	48.9115	80.0372	89.0331	92.1914	1.69354287543315e-06	1.3476	up
evm.TU.Ga12G0918	81	187	213	347	703	714	2.37746	5.05185	6.25791	9.94491	20.9221	18.8062	1.64847028943737e-06	1.96851603299862	up
evm.TU.Ga02G1059	476	374	280	209	85	129	2.33545	1.68808	1.36821	0.994169	0.416297	0.563427	0.000478578024252502	-1.30425	down
evm.TU.Ga08G2473	82	71	96	20	32	27	2.73165	2.19157	3.19057	0.623959	1.06227	0.784584	0.00145479378217143	-1.54953	down
evm.TU.Ga13G2598	6687	5630	4487	1740	1739	2000	160.116	124.036	107.161	40.5032	41.9865	42.7939	5.12626145863022e-20	-1.50289	down
evm.TU.Ga02G0013	296	227	210	33	53	49	6.96617	4.92499	4.93922	0.74601	1.25165	1.01308	6.36685083439016e-13	-2.32496	down
evm.TU.Ga13G1095	3	2	15	50	132	98	0.231896	0.156503	1.42901	4.63714	12.6582	8.30877	2.02042373427231e-07	3.89424543850684	up
evm.TU.Ga11G1185	657	1012	1277	2878	2027	2488	12.9127	18.3031	25.0566	55.0512	40.2185	43.7362	3.44465728017426e-07	1.41880127619708	up
evm.TU.Ga14G2770	1374	1091	757	254	247	357	18.3563	13.3998	10.0768	3.2907	3.321	4.25475	8.75295368905242e-14	-1.79855	down
Gossypium_arboreum_newGene_14209	295	116	89	67	15	61	2.21122	0.794685	0.661696	0.484496	0.110047	0.403528	0.00832241064280028	-1.70318	down
evm.TU.Ga14G0217	911	866	422	47	42	45	27.0165	23.6264	12.491	1.3547	1.24289	1.187	2.27927305941768e-37	-3.91085	down
evm.TU.Ga05G0067	88	147	173	299	348	308	1.01768	1.57099	1.9991	3.38426	4.08297	3.19585	8.28753693431002e-05	1.32995331913546	up
evm.TU.Ga01G0543	309	159	180	499	455	554	13.0264	6.144	7.52888	20.4186	19.3437	20.8644	3.78978916183967e-06	1.32940025165394	up
evm.TU.Ga01G1634	2846	3685	3923	1434	1452	1654	62.0785	73.9517	85.335	30.3972	31.9298	32.2271	1.46120191815959e-08	-1.10358	down
evm.TU.Ga02G0012	209	194	241	65	92	108	5.45701	4.6448	6.25815	1.62693	2.41746	2.51293	0.000341763726584525	-1.18258	down
evm.TU.Ga09G0458	517	426	305	95	46	36	17.2718	13.0787	10.1587	3.08749	1.52154	1.06375	1.44486326482158e-12	-2.68972	down
evm.TU.Ga08G2874	176	164	114	65	62	69	6.01558	5.13731	3.88869	2.14044	2.13559	2.09405	0.00153932522199843	-1.09569	down
evm.TU.Ga03G0170	42	52	29	79	99	105	0.612277	0.693604	0.421306	1.11164	1.45215	1.36029	0.00221197873758541	1.3193341228693	up
evm.TU.Ga12G2453	282	394	259	76	78	140	7.54568	9.7014	6.90873	1.97029	2.10383	3.33349	1.04392849917946e-06	-1.57175	down
evm.TU.Ga04G1647	980	937	1312	2934	2390	2594	20.6946	18.2016	27.6235	60.256	50.9141	48.966	6.94115584279353e-11	1.39276688959123	up
evm.TU.Ga04G1646	1366	1615	1331	2526	2676	2866	20.9577	22.7962	20.3592	37.6862	41.3983	39.2936	3.55159536175435e-11	1.01433363909847	up
evm.TU.Ga04G1648	96	70	172	244	293	260	2.89373	1.94204	5.16973	7.14728	8.90442	7.00134	0.00119121379646671	1.33068769581376	up
Gossypium_arboreum_newGene_1204	123	107	105	40	29	31	3.40301	2.74373	2.81632	1.10668	0.953451	0.725802	3.37656101567335e-05	-1.63354	down
evm.TU.Ga09G1411	705	558	679	1121	1246	1300	16.3987	11.931	15.7488	25.3728	29.2395	27.035	9.56493515134608e-08	1.02348715858817	up
evm.TU.Ga09G1410	528	507	685	1291	1407	1401	9.95494	8.78639	12.8745	23.6611	26.7556	23.5997	1.34381232472643e-10	1.35487065338499	up
evm.TU.Ga13G2817	226	282	242	120	88	95	5.1639	5.92964	5.52864	2.67002	2.02037	1.93054	3.21693961790916e-05	-1.19822	down
evm.TU.Ga07G1868	88	139	136	249	285	269	11.9278	17.2603	18.3191	32.7281	38.861	32.5836	4.54798741466098e-05	1.25224900675056	up
evm.TU.Ga02G1576	152	181	105	34	61	35	3.67847	4.04927	2.54964	0.789443	1.48306	0.74918	0.00021780618830406	-1.61664	down
evm.TU.Ga02G1573	107	162	147	215	263	360	7.82797	10.9855	10.7615	15.3633	19.5278	23.7279	0.000517642903282889	1.10599035796413	up
evm.TU.Ga01G0701	98	94	70	146	191	183	2.40577	2.12062	1.71108	3.48847	4.71487	4.01165	0.000593370265131597	1.10675052083681	up
evm.TU.Ga01G2632	159	173	145	379	298	306	2.05361	2.06446	1.86455	4.78256	3.89172	3.54458	2.82746096343174e-06	1.15635717061626	up
evm.TU.Ga01G2636	982	1246	669	84	108	115	35.3064	41.2255	23.9685	2.91256	3.88534	3.67594	1.24402175397022e-34	-3.11855	down
evm.TU.Ga02G0190	247	456	624	1007	1373	1515	6.46464	11.0126	16.3264	25.7057	36.3678	35.5496	1.53970285066687e-06	1.64116526193972	up
evm.TU.Ga02G0222	166	145	134	155	299	474	4.69792	3.76926	3.78626	4.2606	8.5319	11.9969	0.00486569814324966	1.15382223040915	up
evm.TU.Ga07G2383	64	97	94	17	18	31	1.04463	1.45501	1.5342	0.268838	0.29474	0.442496	0.000207836774637676	-1.86029	down
evm.TU.Ga02G0864	293	269	186	146	60	79	5.21043	4.39672	3.29194	2.52415	1.05957	1.24708	0.00168731530972084	-1.2754	down
evm.TU.Ga09G2239	1274	1803	2548	4648	4360	5709	28.9085	37.6495	57.6886	102.597	99.8085	115.825	5.01691198243154e-08	1.47236745036677	up
evm.TU.Ga11G3023	85	91	41	0	2	10	4.90303	4.87144	2.36301	0	0.076877	0.478963	1.04795364844418e-06	-4.08805	down
evm.TU.Ga14G0004	3883	7979	9182	12947	18436	22390	223.903	423.291	528.088	726.02	1072.2	1153.92	1.18630631876633e-05	1.44088102506199	up
evm.TU.Ga09G1253	5200	5253	3536	1713	2020	2537	146.138	135.839	99.1037	46.815	57.257	63.7133	2.65414548325452e-07	-1.04613	down
evm.TU.Ga09G1255	182	227	223	430	360	403	20.6859	23.7701	25.3273	47.6263	41.2963	40.9701	1.49548112632651e-05	1.02134387393472	up
evm.TU.Ga09G1256	330	280	361	667	599	608	6.83706	5.33581	7.45861	13.4457	12.5075	11.248	1.82334682996721e-06	1.05406555454894	up
evm.TU.Ga14G1751	101	112	89	48	41	43	3.12436	3.18368	2.72014	1.43813	1.27494	1.18202	0.0068466857483494	-1.08132	down
evm.TU.Ga03G2040	2679	3886	3270	630	1233	1604	135.749	181.186	165.25	31.0207	63.0021	72.6009	5.98816701394326e-06	-1.40708	down
evm.TU.Ga03G2044	382	381	338	892	731	795	12.3892	11.355	10.9369	28.1497	23.9199	23.0665	4.76960590258653e-12	1.24609203103723	up
evm.TU.Ga04G0999	400	871	1217	2345	2912	3101	15.0164	30.0974	45.6004	85.6653	110.359	104.128	2.47718925295127e-07	1.83470432574866	up
evm.TU.Ga08G1284	1338	1270	1397	2470	2246	2759	25.1813	21.9928	26.2295	45.2071	42.625	46.4121	5.95744389848081e-11	1.00164164668964	up
Gossypium_arboreum_newGene_5216	135	157	193	41	54	68	4.69283	5.02353	6.69098	1.36741	1.87851	2.10171	8.00914974208764e-05	-1.47945	down
evm.TU.Ga04G1567	87	80	95	192	172	193	2.28658	1.93105	2.49269	4.93468	4.58273	4.57059	4.58856636368184e-05	1.19208488271199	up
evm.TU.Ga10G1046	75	358	717	3751	3970	4736	0.962897	4.27407	9.27386	47.3389	51.9637	54.9362	0.000397601923600696	3.50236367584924	up
evm.TU.Ga10G1044	363	269	247	121	26	93	12.0374	8.20193	8.16173	3.88685	0.846203	2.7348	0.000182136518837858	-1.77961	down
evm.TU.Ga05G1260	1056	1574	1939	2830	2874	3010	22.7844	31.2425	41.7179	59.3703	62.532	58.0469	8.63444047442637e-05	1.02780010631539	up
evm.TU.Ga07G2357	25	39	57	237	180	189	0.566864	0.836795	1.33778	5.40984	4.25355	3.96971	4.09914037768494e-10	2.42029433071232	up
evm.TU.Ga08G2147	697	1119	1102	2209	1636	2269	11.1033	16.4115	17.524	34.2542	26.3162	32.3471	2.17998308412778e-06	1.1612468673107	up
evm.TU.Ga07G0582	757	1038	1556	2635	2832	2917	16.689	21.0598	34.2146	56.5015	62.974	57.4821	5.91968464556069e-07	1.41474881407438	up
evm.TU.Ga14G0574	99	148	82	47	46	42	11.5749	16.0121	9.56401	5.29967	5.4741	4.36701	0.00760832023963135	-1.16369	down
evm.TU.Ga02G1436	730	903	757	52	163	101	15.8688	18.0828	16.4198	1.08737	3.57354	1.94783	5.05380627282908e-15	-2.792	down
evm.TU.Ga03G2287	4	23	9	57	73	55	0.110333	0.62428	0.25995	1.6911	2.23495	1.49877	0.000347134506729014	2.48770807829782	up
evm.TU.Ga03G2286	18	5	9	74	36	41	0.548197	0.133412	0.26829	2.18096	1.07983	1.10434	0.00116103279927047	2.35318347855688	up
evm.TU.Ga03G1882	2108	3187	4670	8755	7458	7497	24.5283	34.1273	54.2061	99.1013	87.5539	77.9881	6.6021893830838e-06	1.34297817208035	up
evm.TU.Ga01G1249	624	731	753	1318	1589	1957	43.7233	47.1512	52.6839	89.8869	112.414	122.668	9.41957845930548e-11	1.30499055314184	up
evm.TU.Ga05G2919	247	355	528	605	754	942	22.8706	30.2946	48.8748	54.6107	70.5866	78.178	0.00105569124196643	1.10993036940997	up
evm.TU.Ga05G1351	248	219	159	71	30	57	3.72502	3.02731	2.38016	1.03172	0.442871	0.763631	6.92782081128123e-07	-1.87935	down
evm.TU.Ga09G2061	540	467	276	82	62	157	13.1305	10.449	6.69109	1.92356	1.51761	3.39678	4.09459192283647e-08	-1.99574	down
evm.TU.Ga03G1410	1365	1345	1473	2938	2549	3098	27.6037	25.0318	29.7133	57.7952	51.9921	56.0044	9.67609796876592e-14	1.1388	up
evm.TU.Ga03G1414	30	87	88	176	203	189	1.71022	4.62165	5.06506	9.90754	11.8487	9.76165	0.000578220183393702	1.57097106518324	up
evm.TU.Ga09G0335	353	559	389	43	39	42	9.80234	14.293	10.7561	1.14081	1.08503	1.02741	2.50243508033262e-30	-3.28019	down
evm.TU.Ga09G0337	1713	1811	2121	3233	3350	4232	35.8038	34.8156	44.2108	65.7149	70.6133	79.0603	2.18157586411043e-08	1.03395230189155	up
evm.TU.Ga10G1208	1284	1919	2022	3402	3189	3777	39.6347	54.4985	62.2379	102.129	99.2722	104.204	1.2837879182691e-06	1.08574222176154	up
evm.TU.Ga04G0764	519	496	287	144	112	184	53.6579	47.1379	29.5582	14.4129	11.5989	16.9576	7.5568787779257e-07	-1.45576	down
evm.TU.Ga04G0766	86	69	68	129	151	187	0.900138	0.66361	0.715151	1.31735	1.60175	1.75484	0.000372933630665791	1.17192355865197	up
evm.TU.Ga10G0949	979	1354	1087	76	197	396	14.8136	18.8413	16.3971	1.10948	3.00341	5.34941	0.00190714747234242	-2.27495	down
evm.TU.Ga08G2385	24	38	49	151	125	207	1.30592	1.92349	2.72601	8.27196	7.07196	10.3812	3.82532398903412e-08	2.20491005469041	up
evm.TU.Ga06G1950	653	628	428	184	231	271	14.0398	12.4367	9.18927	3.83419	5.01578	5.19834	1.31160686987971e-06	-1.20278	down
evm.TU.Ga08G0838	147	90	32	11	30	13	3.87468	2.19065	0.820138	0.27908	0.787316	0.298129	0.00279409447213428	-2.1556	down
evm.TU.Ga02G0099	4124	3432	2421	943	471	549	76.0641	58.2416	44.5286	16.9091	8.75443	9.04621	8.89313711688032e-16	-2.22543	down
evm.TU.Ga02G0091	3501	4410	4280	7409	7808	10134	228.103	264.325	278.114	469.416	513.02	590.101	1.25179961901267e-10	1.15402186439433	up
evm.TU.Ga02G0090	60	110	103	327	289	383	2.02879	3.45058	3.50902	10.9175	10.0022	11.7481	6.20119413404141e-11	1.96778497382247	up
evm.TU.Ga08G2708	130	166	96	28	31	36	5.58557	6.58251	4.1255	1.17146	1.32805	1.38404	1.12249753696643e-06	-1.9297	down
evm.TU.Ga11G1836	755	1114	1299	2246	2550	2974	32.5112	44.1351	55.7621	94.0236	110.718	114.443	1.64442811300535e-08	1.38827208036188	up
evm.TU.Ga13G0808	287	286	312	135	99	112	10.9669	10.0643	11.9083	4.99458	3.82253	3.83231	2.64747102543354e-06	-1.25024	down
evm.TU.Ga07G1702	514	488	373	207	172	245	36.5103	31.8878	26.4306	14.3161	12.283	15.546	7.19003803885806e-06	-1.03269	down
evm.TU.Ga05G1381	72	97	121	167	227	190	1.24276	1.53092	2.0712	2.80029	3.93706	2.92219	0.00243827058120383	1.11570261619441	up
evm.TU.Ga13G1078	430	436	275	166	160	142	7.29373	6.80172	4.64137	2.72638	2.73132	2.15089	2.40136029827412e-05	-1.16116	down
evm.TU.Ga06G2195	6029	6226	3711	1116	1400	1835	219.174	208.221	134.531	39.4503	51.297	59.5905	9.01200713329725e-15	-1.76321	down
evm.TU.Ga07G0429	978	1447	1712	2388	3138	3201	16.8566	22.9376	29.4257	40.0309	54.5611	49.3202	8.70741514689228e-06	1.17478740772058	up
evm.TU.Ga07G0071	822	1027	912	1505	1956	2004	98.0804	112.768	108.589	174.801	235.545	213.886	2.95407316062128e-08	1.09371059713374	up
evm.TU.Ga07G0072	37	23	14	85	83	66	1.76451	1.01242	0.653758	3.96588	3.99812	2.79152	0.000638466568058053	1.79260708732574	up
evm.TU.Ga05G0173	134	227	347	655	661	745	3.87074	6.0246	10.0044	18.399	19.2537	19.2305	2.6036396858034e-06	1.62777652733282	up
evm.TU.Ga03G2740	134	235	326	399	490	498	5.62802	9.08942	13.673	16.3393	20.7979	18.7278	0.00355825926390008	1.08872738350905	up
evm.TU.Ga09G1764	21	45	33	37	109	142	0.773436	1.53943	1.24546	1.34003	4.15068	4.77163	0.00927851417706762	1.63670827714104	up
evm.TU.Ga10G1418	257	174	167	547	320	333	5.2862	3.29745	3.422	10.9554	6.64928	6.11609	0.000599596485944293	1.12226095645699	up
evm.TU.Ga02G0737	999	796	407	117	72	106	30.3639	22.2605	12.3345	3.44825	2.18297	2.85475	4.28516326298398e-18	-2.78024	down
evm.TU.Ga13G1275	2021	1825	1307	361	493	487	147.983	122.967	95.4633	25.6948	36.399	31.8738	1.5116016821077e-17	-1.82228	down
evm.TU.Ga10G2652	1057	676	289	20	26	23	31.0957	18.2831	8.47711	0.549396	0.749225	0.597835	2.59955265698455e-30	-4.7365	down
evm.TU.Ga08G1590	1022	1415	1390	2611	2297	2233	31.4484	40.0592	42.6511	78.1222	71.2917	61.4068	2.26378773499563e-06	1.00725196184748	up
evm.TU.Ga07G0152	1554	2240	2892	4065	5296	5026	119.925	159.054	222.6	305.051	412.181	346.698	9.81956398524315e-06	1.20366419350131	up
evm.TU.Ga04G1058	5457	5939	8354	24459	14288	15591	29.5283	29.5719	45.0906	128.726	77.9861	75.4083	8.12620313458006e-09	1.55745453822022	up
evm.TU.Ga01G1437	526	1017	1129	1634	1730	2250	19.8278	35.2618	42.4555	59.9362	65.7907	75.8281	0.000167789535401187	1.15942312614871	up
evm.TU.Ga10G2807	98	177	182	14	36	63	5.2427	8.7323	9.70208	0.67833	1.93661	2.99493	0.000466957817060248	-1.93809	down
Gossypium_arboreum_newGene_11671	60	42	51	9	17	19	2.07792	1.27856	1.84248	0.282418	0.611409	0.530995	0.00819307810360507	-1.66094	down
evm.TU.Ga08G0065	52	82	69	101	150	217	3.96882	5.78438	5.27163	7.50678	11.6059	14.9289	0.00175456754950034	1.29923317423514	up
evm.TU.Ga05G1171	227	232	305	580	432	607	4.02639	3.78519	5.40735	10.0197	7.73526	9.63893	2.60094451696258e-06	1.17574332327681	up
evm.TU.Ga11G0044	443	519	298	105	154	148	16.8789	18.1844	11.3058	3.85873	5.92323	5.01818	2.51252868193909e-07	-1.50835	down
Gossypium_arboreum_newGene_15770	79	44	61	15	24	18	2.33644	1.18766	1.79502	0.406868	0.708271	0.453245	0.00734934329851125	-1.57423	down
evm.TU.Ga11G2372	4772	4437	3311	1202	1031	1093	116.203	99.4019	80.4231	28.4473	25.3027	23.7701	1.03439466039116e-26	-1.79483	down
Gossypium_arboreum_newGene_6450	272	232	329	837	451	505	1.71387	1.16079	2.02947	5.33829	2.51064	3.04066	0.000146894219551464	1.20736539102094	up
evm.TU.Ga06G1528	8458	10194	7947	2286	2768	3465	141.673	157.11	132.766	37.2267	46.7569	51.8612	6.73034235817033e-18	-1.5372	down
evm.TU.Ga06G1527	423	277	264	55	56	63	7.83019	4.7077	4.858	0.978031	1.03324	1.02658	1.08621386891348e-15	-2.35649	down
evm.TU.Ga05G2192	120	192	174	437	442	398	1.57453	2.33012	2.28907	5.61038	5.88737	4.69795	2.71964825323108e-08	1.50420851213454	up
evm.TU.Ga08G0403	973	1174	831	127	93	127	37.0868	41.208	31.6196	4.68657	3.55891	4.31487	1.90731480502934e-47	-2.99259	down
evm.TU.Ga08G2930	2452	2961	3482	5387	5685	5575	54.1702	60.1941	76.7411	115.774	126.709	110.109	8.96618377022395e-07	1.00709933280139	up
evm.TU.Ga08G2931	3909	5574	7101	10133	11608	12290	86.3881	113.325	156.52	217.776	258.727	242.749	9.22909017204777e-06	1.1319538010954	up
evm.TU.Ga05G3315	271	368	222	66	104	151	4.58359	5.73184	3.74751	1.07245	1.76483	2.2846	0.000293277421230102	-1.31913	down
evm.TU.Ga05G0479	2231	2687	2858	6171	6520	7011	61.6609	68.3346	78.7851	165.869	181.742	173.181	3.19153057563586e-17	1.44400061213606	up
evm.TU.Ga03G0821	101	129	101	15	25	36	2.39518	2.7962	2.38113	0.323251	0.576553	0.75005	7.94193701154948e-06	-2.02234	down
evm.TU.Ga10G1596	183	140	163	37	38	40	5.05985	3.54876	4.50466	0.996236	1.06079	0.966775	6.22323347687642e-09	-1.97193	down
evm.TU.Ga10G1597	13944	11574	7566	2634	2411	3165	406.722	310.6	220.083	74.7108	70.9003	82.4871	1.96683988293226e-20	-1.89597	down
evm.TU.Ga12G1692	7300	7449	5226	2095	1951	2131	193.246	181.437	137.969	53.9326	52.0729	50.415	3.47654026611075e-23	-1.57661	down
evm.TU.Ga05G1408	6176	10480	6241	703	967	1064	206.539	322.497	208.184	22.8498	32.5935	31.7766	2.13703803983036e-36	-2.95297	down
evm.TU.Ga12G1773	4539	4007	3163	1292	1454	2179	204.226	165.852	141.924	56.49	65.9773	87.6174	9.66516055733862e-08	-1.14658	down
evm.TU.Ga08G1416	331	322	271	582	654	791	19.9795	17.9044	16.279	34.1967	39.8599	42.7084	2.002895915492e-10	1.24110359046081	up
evm.TU.Ga01G0190	2448	2290	1657	478	550	531	40.8573	35.1652	27.5779	7.74464	9.25153	7.90958	3.55585668074534e-25	-1.9161	down
evm.TU.Ga02G0308	2048	2596	2275	3807	6159	7569	70.5885	82.3372	78.2241	127.648	214.154	233.235	4.24771167879981e-09	1.44244101999463	up
evm.TU.Ga09G2571	1348	1180	840	401	392	395	33.1306	26.6795	20.6009	9.57081	9.71182	8.66612	2.60849393049724e-11	-1.38295	down
evm.TU.Ga09G2575	3182	3784	3510	1232	1529	2098	87.705	95.954	96.4889	33.021	42.5045	51.6834	2.03653289730716e-06	-1.01138	down
evm.TU.Ga09G2574	338	386	246	89	83	107	9.30788	9.78464	6.76055	2.38219	2.30656	2.62637	2.91541461593801e-10	-1.68577	down
evm.TU.Ga05G1509	2024	1924	1554	848	325	430	27.8469	24.36	21.326	11.337	4.49764	5.28703	2.45441627061443e-07	-1.66636	down
evm.TU.Ga05G0412	216	317	359	502	671	668	4.16603	5.62543	6.89913	9.41437	13.0514	11.5107	6.22633769511957e-05	1.14615590399256	up
evm.TU.Ga11G2943	47	45	113	170	250	256	0.825959	0.716735	1.98632	2.9097	4.4541	4.0444	7.32573704577481e-05	1.80465314281215	up
evm.TU.Ga11G2948	240	82	81	35	29	58	8.70313	2.72297	2.92755	1.23383	1.05351	1.87257	0.00462360265918553	-1.61806	down
evm.TU.Ga09G1060	586	686	1065	1714	1764	2044	11.9099	12.8345	21.608	33.9128	36.1955	37.1757	7.30332857470384e-07	1.32952281893996	up
evm.TU.Ga11G0296	780	422	290	3	12	17	43.9405	21.8845	16.2601	0.155316	0.653035	0.82958	1.38161101228774e-30	-5.42676	down
evm.TU.Ga09G0850	71	68	49	6	7	27	1.96004	1.70986	1.3312	0.152203	0.169591	0.665546	0.00211421709412652	-2.15391	down
evm.TU.Ga09G0852	573	421	258	166	173	182	8.61806	5.83357	3.86505	2.42277	2.62299	2.44978	0.000340268682134944	-1.14052	down
evm.TU.Ga03G2532	1516	1635	988	186	287	371	27.7023	27.4842	17.9961	3.29587	5.27238	6.0548	2.3779891185095e-16	-2.18266	down
evm.TU.Ga03G2530	280	442	754	2331	2482	3008	9.85758	14.3142	26.4496	79.779	88.1088	94.6342	1.39574867164518e-14	2.48568024907086	up
evm.TU.Ga09G1891	937	1229	1410	2537	2484	2791	24.9297	30.0782	37.4053	65.6626	66.6686	66.3726	6.13958386494648e-09	1.22542159922138	up
evm.TU.Ga07G1782	32	36	48	9	4	8	3.63222	3.77058	5.44852	0.902476	0.369113	0.797114	0.00156210439996579	-2.37717	down
evm.TU.Ga04G0280	516	781	689	1823	1289	1502	15.8168	22.0252	21.0671	54.3842	39.8734	41.1735	9.3655567108311e-09	1.32049976106202	up
evm.TU.Ga10G0835	118	128	46	22	17	8	1.64419	1.6404	0.632321	0.286746	0.235654	0.089425	4.35988002834503e-05	-2.48889	down
evm.TU.Ga04G2111	665	485	291	113	46	139	16.6611	11.1801	7.27252	2.73519	1.15228	3.11524	4.53730981975987e-08	-2.1746	down
evm.TU.Ga13G0300	127	125	71	54	28	38	2.12962	1.91812	1.17535	0.877197	0.472135	0.562345	0.00571533095476182	-1.31078	down
evm.TU.Ga01G1946	19	42	23	133	121	125	0.443146	0.924532	0.556671	3.13217	2.94407	2.69315	5.17940533425246e-08	2.28847003297215	up
evm.TU.Ga01G1942	3034	2302	1336	65	69	107	207.043	144.529	90.9505	4.28799	4.70411	6.47045	1.12426838615058e-62	-4.6775	down
evm.TU.Ga03G2431	3795	5692	2929	119	342	381	106.059	146.359	81.6288	3.215	9.61718	9.49276	9.90242948981338e-11	-3.76676	down
evm.TU.Ga11G3934	297	246	170	89	138	86	5.18889	3.952	2.95311	1.50058	2.4204	1.33516	0.00568748005274505	-1.05219	down
evm.TU.Ga11G3930	12499	17071	22003	34619	34525	37535	159.757	200.752	280.493	430.301	445.058	428.777	2.11930818076943e-06	1.14319474973977	up
evm.TU.Ga01G2084	797	990	979	318	343	360	40.5532	46.3932	49.692	15.7088	17.6101	16.3767	2.25046524989443e-11	-1.33269	down
evm.TU.Ga01G2086	342	582	872	1041	1438	1720	10.6771	16.7131	27.1721	31.6413	45.3252	48.0315	0.000275717900171739	1.3076351910204	up
evm.TU.Ga13G2680	2227	1937	1498	291	207	453	70.2504	56.2268	47.1329	8.92597	6.58494	12.7504	1.31069417209605e-23	-2.47962	down
evm.TU.Ga12G2561	212	201	220	41	55	118	7.0145	6.11357	7.247	1.31302	1.8095	3.47218	0.000349417397079821	-1.48416	down
evm.TU.Ga13G0836	185	79	125	44	8	55	7.4745	2.92716	5.0406	1.71255	0.326438	1.98322	0.0065126801803112	-1.78869	down
evm.TU.Ga04G1806	2205	1776	1621	4057	3136	3423	27.8222	20.6181	20.4018	49.784	39.9056	38.6105	1.40865100511252e-08	1.03608927929202	up
evm.TU.Ga04G1809	427	479	538	1155	1131	1222	5.57856	5.74682	6.99755	14.668	14.8897	14.2617	1.27111949388997e-13	1.38336457467461	up
evm.TU.Ga12G0542	157	213	76	26	24	15	2.2459	2.80868	1.0883	0.360199	0.334323	0.19177	1.19141975543301e-07	-2.6386	down
evm.TU.Ga12G0541	387	352	207	91	104	123	9.29172	7.79037	4.96038	2.11202	2.50911	2.6375	2.43596918401755e-06	-1.45464	down
evm.TU.Ga05G3984	462	600	261	45	38	84	8.33723	9.96658	4.69186	0.785582	0.683026	1.34809	2.58679622593302e-15	-2.88256	down
evm.TU.Ga08G2538	44	23	8	71	105	121	0.592418	0.283575	0.105904	0.930436	1.42536	1.45272	0.000417596061274275	2.11407922078716	up
evm.TU.Ga08G0971	36	17	48	51	142	124	0.61544	0.266128	0.824193	0.866503	2.49769	1.92349	0.00406894152815283	1.74809071006815	up
evm.TU.Ga09G1036	2202	811	423	208	156	143	41.0627	13.9024	7.86437	3.7723	2.92189	2.36878	0.000903542360546868	-2.61816	down
evm.TU.Ga05G2357	476	497	516	1091	900	963	13.6422	13.1019	14.7377	30.4092	26.0164	24.654	3.06562374971831e-09	1.09522650149267	up
evm.TU.Ga08G0391	408	620	586	872	890	1270	28.0135	39.1574	40.1183	58.2111	61.634	77.9875	6.14474121664004e-05	1.00275833755325	up
evm.TU.Ga08G1376	767	1195	1347	2416	1897	2598	13.0954	18.781	22.9531	40.1527	32.6882	39.6768	7.13126250163629e-06	1.15284771550283	up
evm.TU.Ga08G1373	101	87	50	21	9	27	6.53163	5.19465	3.19416	1.27608	0.545844	1.53069	0.000641591153683162	-1.96071	down
evm.TU.Ga08G1372	105	164	201	224	295	410	2.38312	3.43025	4.53952	4.94469	6.76888	8.31832	0.0043550842830138	1.06836454309159	up
evm.TU.Ga13G0928	140	138	52	4	19	34	4.61121	4.17518	1.69742	0.10992	0.624765	0.977253	0.000478971049133855	-2.42641	down
evm.TU.Ga11G0628	509	463	334	142	194	90	7.34669	6.14021	4.79852	1.98047	2.81106	1.15473	3.17155440870269e-05	-1.47438	down
evm.TU.Ga01G0935	92	93	68	44	22	22	5.91076	5.49269	4.38866	2.76862	1.42501	1.25353	0.00676083325202015	-1.40478	down
evm.TU.Ga03G0910	803	792	641	266	294	318	28.5437	25.9008	22.7456	9.19928	10.5378	10.096	4.03610232127937e-11	-1.23604	down
evm.TU.Ga02G0413	37	38	20	109	46	100	2.1978	2.09257	1.16633	6.3898	2.77699	5.36503	0.00451531501477475	1.52912145471176	up
evm.TU.Ga10G0521	581	1066	852	196	280	309	19.2811	32.5682	28.2246	6.31912	9.3614	9.14767	6.66088849696806e-08	-1.56673	down
evm.TU.Ga06G0371	801	817	373	53	46	53	23.3579	21.9107	10.8284	1.4901	1.32888	1.37754	8.14167869806435e-31	-3.58682	down
evm.TU.Ga09G2805	1570	1391	1891	4214	2336	3020	28.2158	23.002	33.91	73.6755	42.3495	48.5291	3.63961828008165e-05	1.0769906712876	up
evm.TU.Ga10G2915	1442	1426	434	44	36	71	25.2941	23.011	7.58679	0.737045	0.632179	1.10903	6.50600525085185e-29	-4.33451	down
evm.TU.Ga12G2390	293	186	164	84	93	96	7.14129	4.16222	3.97231	1.99376	2.26882	2.07977	0.00112093050162418	-1.11781	down
evm.TU.Ga05G2113	83	65	53	10	7	22	1.49088	1.08412	0.952611	0.176447	0.11614	0.346053	0.000160605063602358	-2.27491	down
evm.TU.Ga08G2334	56	49	61	0	10	7	1.64114	1.31701	1.78198	0	0.285089	0.170409	9.99488160884115e-05	-3.17591	down
evm.TU.Ga05G3390	103	162	69	15	27	41	1.74522	2.52599	1.16003	0.233784	0.460946	0.619078	0.000377522800875659	-1.8992	down
evm.TU.Ga13G0034	592	767	579	210	191	270	12.9508	15.4426	12.6441	4.45366	4.21075	5.28366	3.55757139470047e-11	-1.42694	down
evm.TU.Ga12G1262	213	260	179	459	395	541	6.27477	7.03399	5.2449	13.1545	11.755	14.2649	9.40953142730327e-08	1.20404271224417	up
evm.TU.Ga10G2350	32	119	91	186	189	233	2.29891	7.83893	6.50462	13.0208	13.7078	15.0134	0.00304428838462042	1.42608553793954	up
evm.TU.Ga11G0058	24	53	34	103	74	81	0.465187	0.965979	0.677266	1.98467	1.48286	1.43861	0.0077280541823023	1.32768372327594	up
evm.TU.Ga08G1948	126	224	198	6	61	72	2.40294	3.92116	3.75173	0.111302	1.16677	1.21124	0.00704903588340886	-1.88439	down
evm.TU.Ga08G1940	2854	2759	1929	822	838	1100	207.482	184.55	139.873	58.1015	61.4239	71.4521	9.06249765710686e-13	-1.33986	down
evm.TU.Ga02G1129	1381	1982	1944	2799	3552	4252	49.6318	65.5761	69.725	97.867	128.831	136.647	1.96419695393436e-06	1.09650620501777	up
evm.TU.Ga12G1486	3102	2853	1915	255	252	484	146.114	123.645	89.9449	11.6666	11.9626	20.3637	9.02617629813606e-31	-2.89086	down
evm.TU.Ga09G0966	62	93	204	321	420	592	3.20912	4.48771	10.646	16.3528	22.2274	27.7568	1.17164161094109e-05	1.95998391920111	up
evm.TU.Ga07G0059	163	190	218	404	286	416	2.13245	2.28106	2.84082	5.14831	3.77445	4.86505	9.99488160884115e-05	1.04755346867451	up
evm.TU.Ga02G0652	1527	2779	3339	3578	4949	6303	61.5245	103.014	134.195	140.195	201.123	226.966	0.00169066498218939	1.04163862761515	up
evm.TU.Ga07G0948	283	385	296	453	503	884	20.2705	25.3557	21.112	31.5563	36.2922	56.6	0.000490305725159528	1.02425111060054	up
evm.TU.Ga07G2546	659	1112	1237	1811	1824	2170	14.5887	22.6608	27.3122	38.9956	40.7284	42.9467	0.000134108377530634	1.04196956550719	up
evm.TU.Ga07G2548	6994	5804	3695	2210	1994	2646	183.216	139.89	96.5448	56.2878	52.6712	61.9509	2.57888002268768e-07	-1.15268	down
evm.TU.Ga07G0387	3039	2223	1607	718	449	629	21.1284	14.2207	11.1421	4.85243	3.1471	3.90793	1.99467996111605e-13	-1.82094	down
Gossypium_arboreum_newGene_9385	163	223	179	408	437	390	2.0835	2.46644	2.14867	4.8276	5.57897	4.30286	3.25277527281117e-07	1.24348818254665	up
evm.TU.Ga10G0394	1249	2752	1157	74	180	305	55.6771	112.882	51.4508	3.17415	8.05789	12.1236	1.40319195460048e-05	-3.10707	down
evm.TU.Ga10G0390	10097	15627	11894	1132	2571	3958	514.272	732.305	604.181	56.0306	132.054	180.13	2.08030996462758e-10	-2.20463	down
evm.TU.Ga11G2783	101	80	48	6	23	12	12.9232	9.35263	6.0618	0.656339	2.96322	1.36889	0.000302142844987566	-2.34004	down
evm.TU.Ga11G3786	1254	1421	1689	2957	2765	3247	23.1598	24.1587	31.1221	53.124	51.5249	53.621	1.860687259596e-09	1.13701595711587	up
evm.TU.Ga06G0358	786	640	375	172	157	244	19.6087	14.6819	9.31791	4.16709	3.93825	5.43688	2.03326793963272e-07	-1.54054	down
evm.TU.Ga03G1851	111	147	177	290	312	411	4.14574	5.06418	6.59931	10.563	11.7881	13.7826	8.65522310968251e-06	1.3112677948524	up
evm.TU.Ga05G2367	733	808	588	145	196	247	33.2495	33.7206	26.582	6.38874	8.96201	9.99507	1.70422459818932e-13	-1.74822	down
evm.TU.Ga06G1406	287	311	145	19	21	36	3.7485	3.73155	1.8771	0.238602	0.271612	0.419185	1.78725214910909e-15	-3.17743	down
evm.TU.Ga11G1472	9396	10130	7858	3011	3606	3962	426.562	423.123	355.802	132.901	165.093	160.731	3.49441826255247e-15	-1.26005	down
evm.TU.Ga05G3052	300	711	576	682	1117	1692	24.0141	52.4835	46.0931	53.2063	90.3951	121.384	0.00179072923882694	1.22464156585646	up
evm.TU.Ga10G2960	463	630	729	904	1241	1394	22.0856	27.6726	34.7158	41.9836	59.7826	59.5031	9.01696769667409e-05	1.05394096816707	up
evm.TU.Ga10G2966	1874	1445	742	409	415	450	16.2929	11.556	6.43072	3.45222	3.63867	3.49177	1.566934054918e-07	-1.54536	down
evm.TU.Ga05G0674	165	127	102	241	315	465	3.15606	2.22611	1.94587	4.47395	6.06943	7.95447	2.73518823520588e-06	1.47725068820939	up
evm.TU.Ga11G1252	42	59	36	139	139	92	0.648559	0.850727	0.556041	2.11612	2.20555	1.28755	0.000202782471393395	1.56279616752671	up
evm.TU.Ga10G1709	187	134	80	44	54	46	9.53909	6.27832	4.04656	2.16889	2.73676	2.10279	0.00257159657548587	-1.34735	down
evm.TU.Ga12G0382	701	501	411	163	176	262	17.4369	11.465	10.1957	3.93513	4.40759	5.81487	2.10595764309693e-06	-1.31813	down
evm.TU.Ga03G1810	872	880	1058	2406	1804	1855	80.9958	75.1876	98.0202	217.365	168.954	153.954	8.06035413512126e-09	1.2145370616184	up
evm.TU.Ga11G2234	809	1092	1412	1955	2394	2551	18.3032	22.7394	31.8952	43.0527	54.677	51.6338	9.68323299998505e-06	1.15344912697178	up
evm.TU.Ga10G0424	1463	1217	1505	568	509	803	28.9501	22.1477	29.7052	10.9203	10.1443	14.1917	8.0251176919229e-07	-1.06325	down
evm.TU.Ga08G0887	1113	643	458	309	215	247	25.5492	13.5686	10.4773	6.87938	4.96207	5.05964	2.31033534814497e-05	-1.39817	down
evm.TU.Ga13G2679	3000	2904	2006	953	794	983	94.6542	84.2958	63.1085	29.2365	25.2625	27.6952	3.71146106260766e-15	-1.42092	down
evm.TU.Ga13G2678	342	215	189	96	105	69	10.5156	6.08815	5.79963	2.85362	3.2511	1.87475	0.000280531935713753	-1.33461	down
evm.TU.Ga13G2677	2701	2151	1360	737	643	944	83.8913	61.4727	42.133	22.252	20.1278	26.1918	1.31878781464958e-07	-1.30618	down
evm.TU.Ga06G0109	315	399	242	165	120	137	6.4454	7.51648	4.9418	3.29008	2.47878	2.49917	0.000277831781093681	-1.06329	down
evm.TU.Ga01G1327	867	942	760	259	299	380	63.0274	62.9736	55.0813	18.2527	21.9072	24.6928	9.62562754318926e-12	-1.34764	down
evm.TU.Ga09G2430	1199	1339	623	31	69	58	24.6847	25.3658	12.796	0.614703	1.41522	1.05032	7.67261319463814e-37	-4.19173	down
evm.TU.Ga12G1908	19	82	106	146	237	355	1.47428	5.92781	8.29912	11.185	18.8591	25.0229	0.00111261632216982	1.90427886158998	up
evm.TU.Ga09G2389	106	126	82	32	51	41	2.43341	2.64916	1.85753	0.705726	1.18054	0.825067	0.00586813426776792	-1.21741	down
evm.TU.Ga05G0357	120	126	79	214	322	405	5.83166	5.61414	3.79912	10.1191	15.8169	17.6019	2.692844257854e-07	1.64427473616148	up
evm.TU.Ga11G3620	29	44	75	166	225	230	3.39881	4.75883	8.9289	19.2695	27.0924	24.5262	2.43435791883161e-07	2.15898684304363	up
evm.TU.Ga02G0924	400	579	783	1094	1185	1534	15.3739	20.4724	30.0138	40.8814	45.9194	52.7013	3.80040223958224e-05	1.19973070593812	up
evm.TU.Ga12G1633	18	40	43	169	315	292	0.231493	0.467591	0.544924	2.11618	4.11208	3.37449	1.77319757371126e-13	3.04415757820665	up
evm.TU.Ga05G2687	115	115	140	317	388	367	7.77904	7.15847	9.40252	20.8393	26.4782	22.2229	1.36918447901626e-10	1.64149222608194	up
evm.TU.Ga07G1359	920	795	1368	2577	2285	2666	21.307	16.9386	31.606	58.05	53.3802	55.2071	3.09104554285507e-08	1.37897503531416	up
evm.TU.Ga07G1350	129	152	220	502	1421	1875	11.4847	12.493	19.6456	43.7049	128.308	150.098	4.28369630542361e-06	3.00397576015206	up
evm.TU.Ga05G2533	546	937	1367	1863	3293	3067	28.3557	44.7826	70.8433	94.1578	172.612	142.497	5.25287187660591e-06	1.62085489762402	up
evm.TU.Ga08G0314	208	384	267	29	62	151	7.39562	12.6092	9.49179	0.990798	2.20806	4.81672	0.00090871989153305	-1.75265	down
evm.TU.Ga08G0316	166	239	96	63	65	74	6.79743	9.00507	3.91531	2.50483	2.66	2.68343	0.00506444379399364	-1.1878	down
evm.TU.Ga05G3486	59076	53320	37983	20701	16578	16359	1519.89	1262.16	974.64	517.906	430.138	376.138	2.20806402978898e-12	-1.36528	down
evm.TU.Ga06G2256	992	820	623	269	323	346	22.6522	17.2287	14.1868	5.97572	7.42702	7.05582	2.48163408638757e-08	-1.25938	down
evm.TU.Ga13G2820	1074	1245	1270	410	477	581	22.3976	23.8872	26.4148	8.31518	10.0332	10.8296	2.75652998183175e-09	-1.18995	down
evm.TU.Ga05G0594	1515	2551	1581	319	368	349	79.1406	122.617	82.3699	16.1797	19.3869	16.2972	7.3371400944699e-24	-2.32876	down
evm.TU.Ga11G3352	38	93	152	254	329	352	1.39481	3.16493	5.64114	9.18343	12.3762	11.7182	0.000123960309415497	1.8062641599714	up
evm.TU.Ga02G0495	214	248	214	74	96	54	12.6844	13.5252	12.639	4.26367	5.73603	2.86076	2.40876632404998e-05	-1.46689	down
evm.TU.Ga01G0753	174	141	137	282	309	364	2.27848	1.69413	1.78214	3.59487	4.08889	4.26646	9.94655377258341e-07	1.1869106387607	up
evm.TU.Ga01G0755	349	413	339	703	821	767	6.22589	6.79135	6.04373	12.2135	14.8074	12.2548	2.784160407077e-09	1.17203242531718	up
evm.TU.Ga02G1545	54	72	53	208	186	313	1.99107	2.46368	1.97723	7.54727	7.00618	10.4608	2.59159806227901e-11	2.07831180125117	up
evm.TU.Ga03G2373	1112	1729	1491	469	492	616	33.699	48.2098	45.0771	13.8189	15.0122	16.6622	1.10281589246568e-09	-1.35766	down
evm.TU.Ga12G2195	2278	2330	1632	300	278	402	52.7848	49.6668	37.7141	6.758	6.47965	8.3175	4.71205382895113e-43	-2.56343	down
evm.TU.Ga12G2445	9830	8028	4756	392	178	288	256.856	193.002	123.934	9.95148	4.66924	6.70556	7.36836069168943e-61	-4.60437	down
evm.TU.Ga12G2443	1176	3689	1359	4	5	13	32.4104	93.5457	37.3503	0.104009	0.118988	0.304337	1.73855928890052e-27	-8.048	down
evm.TU.Ga14G0032	126	99	64	40	18	35	4.09203	2.96403	2.07777	1.2493	0.572235	1.01885	0.00265493286375257	-1.52599	down
evm.TU.Ga09G1266	411	295	298	146	103	130	9.54996	6.31668	6.91102	3.30427	2.40295	2.69033	1.98708773628302e-06	-1.29668	down
evm.TU.Ga05G1950	111	100	157	202	269	255	4.32532	3.59131	6.12228	7.69725	10.5963	8.90307	0.00141104953234892	1.08086856658526	up
evm.TU.Ga12G0754	153	104	82	33	30	49	3.12688	1.94871	1.67323	0.65662	0.602346	0.896508	0.00072917841314871	-1.49084	down
evm.TU.Ga07G2297	178	199	223	24	39	65	5.43506	5.58774	6.79105	0.709998	1.18514	1.76434	6.22478759296124e-08	-2.14202	down
evm.TU.Ga07G2294	259	229	212	91	71	120	5.62105	4.55601	4.58727	1.91968	1.53648	2.31098	3.39928934534096e-05	-1.21264	down
evm.TU.Ga12G1402	145	73	50	23	27	30	2.80886	1.30537	0.966807	0.423773	0.523729	0.515996	0.00411039410473249	-1.61988	down
evm.TU.Ga07G2292	59	29	41	82	118	132	1.9322	0.853951	1.34135	2.60543	3.89693	3.87374	0.00110806724132741	1.47104876962989	up
evm.TU.Ga05G3563	6315	5459	4234	2840	2076	2193	160.406	127.582	107.248	70.1401	53.1826	49.7745	2.44733677318649e-07	-1.05263	down
evm.TU.Ga09G0670	64	78	109	197	138	192	2.34644	2.65102	3.99511	7.06717	5.14543	6.35161	0.0018202140198138	1.15999781568992	up
evm.TU.Ga10G1018	200	184	110	52	33	62	32.7746	27.7492	18.0217	8.28429	5.41923	9.07631	2.77403979947599e-05	-1.6412	down
evm.TU.Ga11G1944	51	50	36	79	83	119	2.62102	2.3692	1.87606	3.98804	4.37215	5.55239	0.00668866266590599	1.14163759656947	up
evm.TU.Ga14G2207	3644	3857	2141	197	304	595	78.7832	76.7283	46.1644	4.12388	6.62695	11.4854	1.03790571284752e-20	-3.04052	down
evm.TU.Ga09G0635	177	192	81	41	70	39	3.58975	3.57515	1.62389	0.80009	1.42985	0.69937	0.00353059220414644	-1.43947	down
evm.TU.Ga05G1234	85	125	152	252	289	392	5.22716	7.10743	9.37244	15.1611	17.9991	21.6822	8.99383167133249e-06	1.45455608256653	up
evm.TU.Ga12G0410	1345	1833	1901	2598	3215	3977	31.225	39.1712	44.0212	58.6717	75.3063	82.5507	5.72460819201094e-06	1.04261001545382	up
evm.TU.Ga08G0666	3	4	5	47	32	36	0.112135	0.137958	0.19596	2.18531	1.55069	1.51943	1.64176478763414e-05	3.3644618215181	up
evm.TU.Ga13G0234	11314	12165	8886	3965	3924	4498	497.877	492.54	389.988	169.65	174.123	176.89	3.53827255697836e-18	-1.27268	down
evm.TU.Ga03G0819	722	900	979	1756	1879	2402	28.6117	32.8151	38.708	67.6976	75.143	85.138	1.23414551597824e-10	1.31011392206043	up
evm.TU.Ga01G1831	577	579	594	1462	1241	1694	5.93481	5.48329	6.09881	14.6425	12.8901	15.5957	1.77207938984322e-18	1.42854365494494	up
evm.TU.Ga14G2945	1311	1007	1173	795	281	417	101.899	71.9976	90.9304	60.0827	22.0036	28.933	0.00213992563108197	-1.12197	down
Gossypium_arboreum_newGene_12090	35	78	62	124	306	234	0.524388	1.07152	0.923504	1.81097	4.66264	3.16207	8.5417327778068e-06	2.03982737893189	up
evm.TU.Ga03G2505	11217	19092	22322	29702	35991	38556	770.844	1207.18	1530	1985.02	2494.56	2368.14	0.000116212040268133	1.08068852194228	up
evm.TU.Ga05G2013	2982	2436	2005	908	1170	1340	47.1858	35.4575	31.6405	13.9729	18.6597	18.9398	1.78348888904434e-06	-1.00623	down
evm.TU.Ga03G0374	36	29	20	73	88	70	1.33004	1.00053	0.752009	2.67908	3.33552	2.339	0.00103646527455444	1.56878459836297	up
evm.TU.Ga03G0590	77	135	98	2	0	0	5.24332	8.48661	6.71689	0.090892	0	0	4.69189371539632e-09	-7.16749	down
evm.TU.Ga10G3022	1835	2237	2459	4632	4110	4617	34.8668	39.1094	46.6068	85.583	78.7696	78.3993	8.42738655513069e-10	1.1331747685544	up
evm.TU.Ga09G0647	222	140	119	6	13	17	7.89291	4.57187	4.18776	0.192844	0.442104	0.52194	2.52961499058011e-14	-3.6284	down
evm.TU.Ga09G1654	1844	1844	1969	4495	3342	3934	30.4228	27.9968	32.4042	72.1227	55.6082	58.0194	9.14187562463634e-12	1.16093598127963	up
evm.TU.Ga09G1651	117	83	228	305	392	345	4.02462	2.60714	7.81157	10.2111	13.6034	10.6033	0.0011709047418887	1.37357686121191	up
evm.TU.Ga04G0755	234	232	391	574	559	682	6.18956	5.65084	10.3393	14.8164	14.9632	16.1672	6.66171611405826e-05	1.1708479266525	up
evm.TU.Ga10G1780	1426	1085	944	693	345	440	28.7186	20.1103	18.9607	13.5588	6.99369	7.91988	0.000156995637401543	-1.11154	down
evm.TU.Ga10G1786	611	404	204	53	25	42	18.912	11.507	6.28289	1.58429	0.753347	1.14567	3.75717191863033e-15	-3.22356	down
evm.TU.Ga05G0763	207	288	294	540	649	661	9.72969	12.4667	13.799	24.7056	30.8294	27.8103	3.89615354741027e-08	1.33356228133608	up
evm.TU.Ga06G1928	46	62	49	110	114	137	0.73025	0.914363	0.77002	1.70684	1.83477	1.96481	0.00027228307983644	1.30731717425822	up
evm.TU.Ga06G1920	44	54	69	3	18	11	1.5533	1.74212	2.43955	0.087274	0.618939	0.336788	0.00228698160259184	-2.27171	down
evm.TU.Ga08G2406	389	302	242	152	133	119	3.99884	2.85858	2.47997	1.51393	1.37017	1.08984	0.000216237776076249	-1.08523	down
evm.TU.Ga08G2405	168	145	131	19	9	54	5.27239	4.18436	4.08435	0.552416	0.274508	1.50639	1.90097190231433e-05	-2.3688	down
evm.TU.Ga07G1194	32	48	52	114	102	112	0.670507	0.930242	1.09647	2.37746	2.20955	2.14504	0.00045791249999983	1.41457855107294	up
evm.TU.Ga04G1165	57	38	31	9	0	6	2.70453	1.6585	1.46042	0.399949	0	0.21625	0.00113502826100283	-2.97313	down
evm.TU.Ga07G2421	50	41	49	145	102	150	1.48917	1.12596	1.45367	4.19283	3.06921	4.00069	8.16357876491316e-06	1.60202336296654	up
Gossypium_arboreum_newGene_6610	12	0	9	105	135	106	0.679222	0	0.484395	5.94564	8.01719	5.5417	3.67559700227501e-11	4.15506593774832	up
evm.TU.Ga10G2618	112	162	230	375	499	521	6.36708	8.50988	13.1409	20.9019	28.8179	26.6587	2.28933779266809e-06	1.56165578525672	up
evm.TU.Ga03G2710	527	558	295	101	112	143	9.14827	8.90778	5.10413	1.69974	1.95003	2.21385	2.27652312180024e-10	-1.83819	down
evm.TU.Ga01G2200	748	581	393	202	125	106	11.5418	8.23997	6.04903	3.02663	1.94555	1.45504	1.64442811300535e-08	-1.86255	down
evm.TU.Ga01G2204	7	24	27	49	65	70	0.921341	2.85081	3.49328	6.30292	8.64167	8.34658	0.00748292811819801	1.75859666819167	up
evm.TU.Ga09G0402	235	256	249	17	55	79	6.08606	6.10101	6.41513	0.424254	1.43295	1.82286	1.77949630183612e-06	-2.20035	down
evm.TU.Ga09G0401	42	73	78	13	13	30	0.955385	1.55212	1.79835	0.284482	0.293639	0.614916	0.0065443332229203	-1.70898	down
evm.TU.Ga07G2296	146	202	137	29	59	74	4.4437	5.67181	4.16144	0.836528	1.81186	2.0197	0.000599596485944293	-1.4761	down
evm.TU.Ga13G1516	102	147	144	343	202	267	3.58599	4.78493	5.08861	11.7922	7.19599	8.43518	0.000479337103434853	1.1466180366974	up
evm.TU.Ga11G4037	135	127	96	25	35	19	7.76809	6.73682	5.49299	1.3825	2.0212	0.941419	2.72670887958294e-06	-2.04934	down
evm.TU.Ga02G1638	34	113	30	0	9	15	0.694467	2.15462	0.616367	0	0.173559	0.269274	0.00592557803610863	-2.77698	down
evm.TU.Ga07G0121	129	291	293	423	571	693	1.74248	3.62589	3.96404	5.58418	7.81084	8.3993	0.000261808522766872	1.33425040960719	up
evm.TU.Ga13G2730	189	232	194	65	93	110	7.76974	8.75316	7.91821	2.56308	3.81724	4.01456	0.000837842577482696	-1.09322	down
evm.TU.Ga02G0271	1638	2206	2180	541	662	929	43.6992	54.1491	58.0088	14.0205	17.8162	22.1509	2.37894271998612e-09	-1.40575	down
evm.TU.Ga11G3870	307	401	490	1186	744	701	22.6172	27.1853	36.0402	85.0635	55.3368	46.1854	6.2871463717814e-05	1.23854984452713	up
evm.TU.Ga11G1650	169	226	253	337	482	414	5.24831	6.45605	7.82876	10.1702	15.0898	11.4831	0.000557809720277765	1.03569908254099	up
evm.TU.Ga06G0918	5061	4590	2622	702	787	1038	48.2228	40.2397	24.9103	6.50269	7.55835	8.83607	2.91844724674174e-20	-2.1646	down
evm.TU.Ga01G2329	845	1122	1468	2350	2206	2698	15.8094	19.3246	27.3912	42.7677	41.6348	45.1286	2.29190386555166e-06	1.16935737785279	up
evm.TU.Ga01G1569	222	403	189	86	103	70	5.10413	8.52469	4.31791	1.92256	2.38135	1.42932	8.33356072401986e-05	-1.5191	down
evm.TU.Ga11G0015	243	199	147	381	333	418	6.56544	4.95122	3.95012	10.0065	9.05889	10.0965	2.77155958404403e-05	1.05529792797856	up
evm.TU.Ga03G2032	294	443	170	6	19	15	36.8088	51.1125	21.2034	0.630986	2.38569	1.58501	5.59656056837495e-21	-4.37235	down
evm.TU.Ga05G2476	111	191	235	414	410	488	5.97291	9.47015	12.6439	21.7085	22.3041	23.52	2.06733305920636e-05	1.38014279956673	up
evm.TU.Ga08G0459	207	287	148	38	48	38	19.9161	25.399	14.2215	3.55461	4.57781	3.22141	7.34906375782642e-10	-2.24513	down
evm.TU.Ga07G1545	1695	2563	2915	3881	4791	5088	104.329	145.11	178.963	232.265	297.425	279.908	5.01051829276809e-05	1.03725206321886	up
evm.TU.Ga07G2013	224	241	217	651	408	500	8.0611	8.00054	7.80703	22.8344	14.836	16.0981	9.79173652872786e-08	1.30006871735059	up
evm.TU.Ga04G0665	1275	1263	1132	492	508	636	20.1769	18.3892	17.8541	7.56448	8.10471	8.99299	1.04723670645639e-10	-1.06026	down
evm.TU.Ga10G0941	192	161	94	29	21	28	9.3572	7.20899	4.55039	1.36129	1.02907	1.20238	7.50174631694491e-09	-2.40052	down
evm.TU.Ga06G2065	231	191	144	55	66	92	2.64673	2.01772	1.65192	0.60507	0.759974	0.943853	0.000175712495699714	-1.30167	down
evm.TU.Ga05G0720	78526	70053	44808	10745	8377	9437	862.057	707.569	490.604	114.699	92.7405	92.5857	7.91494917912267e-41	-2.63896	down
evm.TU.Ga12G0498	1868	2118	1455	826	762	826	40.9048	42.6798	31.7922	17.5871	16.8355	16.1611	2.77045247411892e-09	-1.0566	down
evm.TU.Ga13G1729	1527	1294	884	292	295	330	89.0802	69.4075	51.3977	16.5254	17.3323	17.1909	9.64811912115269e-19	-1.89611	down
evm.TU.Ga08G1155	365	454	573	1034	1194	1432	8.6969	9.97471	13.6343	24.0188	28.7615	30.5586	6.93728223251335e-10	1.48786078048214	up
evm.TU.Ga07G0628	1114	1051	743	489	463	367	40.0555	34.7532	26.6271	17.0718	16.7693	11.7799	2.83535602329226e-05	-1.01339	down
evm.TU.Ga11G0854	894	1337	813	312	427	565	90.6023	124.655	82.1719	30.68	43.613	51.159	6.33457411090835e-05	-1.11624	down
evm.TU.Ga03G1889	97	136	207	229	286	364	2.74471	3.55301	5.8951	6.33858	8.22848	9.29804	0.00523826329560594	1.08233116057182	up
evm.TU.Ga06G0035	868	895	910	1917	1923	2305	26.8666	25.4854	28.0933	57.7048	60.0565	63.781	3.35634154277089e-18	1.30381503774846	up
evm.TU.Ga07G1029	203	227	177	301	433	560	4.00712	4.13087	3.4815	5.78227	8.6238	9.88928	1.92547811620215e-05	1.19629383143438	up
evm.TU.Ga12G0335	2188	2215	1733	663	591	634	64.9444	60.4958	51.2961	19.1243	17.6688	16.8188	3.35464602917431e-24	-1.58607	down
evm.TU.Ga02G0334	18	0	26	72	50	103	0.531582	0	0.750462	2.051	1.49459	2.70865	0.00859682323084091	2.41362362602663	up
evm.TU.Ga03G2589	18	42	53	151	206	179	2.26928	4.89252	6.67672	18.5401	26.322	20.2076	1.15539787166617e-07	2.34606887788758	up
evm.TU.Ga01G1210	169	131	95	35	30	62	1.782	1.27737	0.996093	0.356263	0.31785	0.5833	0.000394538226256971	-1.53693	down
evm.TU.Ga03G2587	56	18	43	145	147	187	7.0314	2.10114	5.40657	17.818	18.8173	21.1149	1.33978706388287e-06	2.13254019122391	up
evm.TU.Ga09G2096	9	28	60	144	107	154	0.475562	1.37688	3.23192	7.672	5.86199	7.51998	0.000557921757375131	2.12886563025117	up
evm.TU.Ga03G0516	233	137	163	46	60	81	1.81928	0.987646	1.26923	0.346341	0.466502	0.565748	0.000222296788406871	-1.40824	down
evm.TU.Ga12G1526	4070	3173	1330	386	346	598	173.741	124.645	56.621	16.0123	14.8599	22.8154	5.65148016988294e-15	-2.57373	down
evm.TU.Ga12G1524	548	487	439	50	49	154	20.8862	17.0754	16.6763	1.84465	1.87591	5.21958	1.95772990808463e-10	-2.46715	down
evm.TU.Ga08G2482	238	115	84	50	41	57	12.2661	5.46396	4.28843	2.50275	2.12685	2.61198	0.00301925844159942	-1.44351	down
Gossypium_arboreum_newGene_6085	14	7	12	30	48	34	0.224622	0.070029	0.135649	0.32719	0.657903	0.339277	0.00931389933235363	1.88118558667202	up
evm.TU.Ga09G1864	138	112	156	63	29	64	5.01311	3.73825	5.65616	2.20039	1.054	2.07791	0.00311087657741552	-1.29423	down
evm.TU.Ga03G1811	2710	3324	3769	7988	7631	7725	145.388	164.097	201.663	416.756	412.908	370.446	1.04135731192202e-12	1.35474054896987	up
evm.TU.Ga04G1704	12	34	30	106	145	163	1.74504	4.47948	4.34431	14.8644	21.1925	21.0828	3.5824596414476e-08	2.54470157998081	up
evm.TU.Ga11G1865	16	12	4	116	36	35	0.263605	0.180886	0.065947	1.8602	0.599617	0.511558	0.000585881076493015	2.68206198167191	up
evm.TU.Ga13G2041	31223	25203	20221	13053	7144	8545	408.983	303.74	264.173	166.26	94.373	100.025	2.007652359252e-07	-1.29892	down
evm.TU.Ga01G1999	3223	3188	3718	9086	5371	6600	33.7866	30.7528	38.8772	92.632	56.7852	61.8403	3.42643000315476e-07	1.15688596471752	up
evm.TU.Ga07G2203	1173	959	708	341	315	355	14.7424	11.0871	8.86728	4.15909	3.99013	3.98474	1.57230280575228e-10	-1.37308	down
evm.TU.Ga05G1084	105	101	121	288	231	271	1.81397	1.60764	2.08964	4.8482	4.02832	4.19068	2.24094999199496e-07	1.37471382452189	up
evm.TU.Ga05G0972	366	425	629	1285	1444	1787	20.9428	22.4022	35.9207	71.626	83.4796	91.5641	1.02681338119077e-11	1.75725740922298	up
evm.TU.Ga11G0423	269	224	256	474	504	604	2.18537	1.67748	2.07206	3.75316	4.13824	4.39079	1.7836437941396e-08	1.18162994274045	up
evm.TU.Ga12G0351	212	137	80	28	18	30	8.27959	4.93811	3.11978	1.03267	0.698093	1.05065	4.70438186949396e-07	-2.38054	down
evm.TU.Ga14G0467	1431	1369	1524	1286	3194	4418	95.0662	83.6902	100.975	83.0461	214.045	262.347	0.00254236927429095	1.13227071058789	up
evm.TU.Ga01G1975	302	510	612	741	1365	1485	9.36006	14.5626	18.9539	22.3794	42.746	41.226	4.2285151942539e-05	1.42687524555894	up
evm.TU.Ga12G2764	7192	5413	4355	2111	1929	2166	215.411	149.146	130.094	61.4845	58.2698	57.968	1.84271525768991e-12	-1.33378	down
evm.TU.Ga06G0207	1240	1255	1377	3474	3322	3468	16.2597	15.1411	18.0029	44.3091	43.9325	40.6415	3.89249784619703e-23	1.51239998853816	up
evm.TU.Ga01G0376	12479	20626	24719	36575	42036	45769	338.413	514.628	668.578	964.524	1149.69	1109.27	9.81079272168107e-06	1.19880349423711	up
evm.TU.Ga09G0220	78	75	108	240	192	235	3.38954	3.0028	4.73512	10.2397	8.49542	9.2085	2.85378983252935e-06	1.44974852440113	up
evm.TU.Ga12G2531	23	11	15	34	100	114	1.5493	0.684323	1.02501	2.31178	7.05351	7.09041	0.000101518635086157	2.44511277741822	up
evm.TU.Ga04G0016	267	187	124	63	55	65	11.3584	7.33197	5.2442	2.60436	2.34774	2.4524	3.58628233937851e-05	-1.53931	down
evm.TU.Ga14G0141	87	79	53	6	8	23	9.2967	7.7773	5.6831	0.615528	0.808841	2.14642	8.01909457343927e-05	-2.47481	down
evm.TU.Ga12G0592	290	341	290	123	77	89	8.27855	8.95802	8.24624	3.40002	2.19863	2.25951	3.22757667663964e-08	-1.56295	down
evm.TU.Ga13G1594	95	121	216	984	1153	1483	1.8297	2.14463	4.14581	18.4992	22.4705	25.6098	2.30975745525685e-24	3.14753791804454	up
evm.TU.Ga09G0330	294	317	539	2041	1059	1088	4.0841	4.06178	7.48995	27.6504	14.8838	13.5485	1.27570123643001e-08	1.95886661821878	up
evm.TU.Ga05G2366	3197	4606	2909	463	1023	1236	146.463	194.164	132.92	20.6192	47.2523	50.5749	4.90236662762435e-09	-1.86855	down
evm.TU.Ga10G1207	39	63	54	198	120	159	0.777381	1.15963	1.0791	3.8712	2.41491	2.85595	4.84038533071531e-06	1.71461087024634	up
evm.TU.Ga07G1474	450	400	395	921	699	740	8.47216	6.9311	7.42673	16.888	13.2791	12.4646	4.35706567837941e-07	1.03378538748878	up
evm.TU.Ga10G2878	883	1355	896	295	412	643	28.8491	40.7183	29.2019	9.35429	13.5723	18.7788	0.0002681685134041	-1.11742	down
evm.TU.Ga08G0504	1485	1249	1118	2611	2183	2381	13.2876	10.2811	9.97249	22.7262	19.7021	19.0437	1.74105623583258e-09	1.01070488802442	up
evm.TU.Ga05G1125	781	673	641	202	197	413	11.4289	9.05913	9.35229	2.87445	2.89632	5.40028	1.24941689358381e-05	-1.28014	down
evm.TU.Ga05G1123	127	117	92	47	38	56	3.12363	2.65217	2.26031	1.11514	0.931783	1.2182	0.0031833907814056	-1.14625	down
evm.TU.Ga13G0494	91	103	95	140	230	256	9.64542	10.0516	10.033	14.4626	24.6609	24.4006	0.000360506955204213	1.22037861381858	up
evm.TU.Ga14G1783	192	179	153	369	313	409	1.9206	1.64898	1.53147	3.59809	3.16769	3.6674	1.42724332492365e-07	1.16461556837955	up
Gossypium_arboreum_newGene_7685	78	84	73	138	169	226	1.69181	1.49682	1.54275	3.37174	4.52002	4.14289	6.8714671207968e-05	1.28328743103096	up
evm.TU.Ga09G0545	111	167	196	310	291	354	2.91179	4.04568	5.1614	7.95631	7.74308	8.33319	0.000359192438034536	1.10482382180201	up
evm.TU.Ga07G0056	269	359	403	30	40	84	3.7064	4.54891	5.54247	0.39209	0.550847	1.02479	1.98273886148539e-12	-2.66618	down
evm.TU.Ga11G1416	9819	11844	12783	23256	21372	23817	218.93	242.976	284.276	504.253	480.608	474.621	2.70057060604527e-10	1.09205370845099	up
evm.TU.Ga04G0195	88	88	114	32	8	11	1.09365	1.00723	1.41708	0.390382	0.094905	0.112534	5.65450165957211e-05	-2.40704	down
evm.TU.Ga05G2133	133	138	100	50	62	52	2.98139	2.85485	2.23351	1.08186	1.39118	1.03636	0.00580242242437755	-1.0567	down
evm.TU.Ga09G1636	1271	1434	1160	472	340	567	21.389	22.208	19.4649	7.71324	5.77258	8.52281	3.4075429231284e-12	-1.38809	down
evm.TU.Ga10G2094	483	347	244	164	124	184	7.93818	5.24882	4.00206	2.61224	2.04405	2.69859	0.00066517491673735	-1.07409	down
evm.TU.Ga12G1233	2872	3398	3110	1006	1085	1501	82.0784	89.3659	88.6596	27.9586	31.2612	38.3322	1.64268728626048e-12	-1.28675	down
evm.TU.Ga08G1995	312	241	229	828	517	681	6.52829	4.62598	4.78103	16.855	10.9035	12.7435	6.89273637988425e-10	1.48164214458135	up
evm.TU.Ga07G0006	885	1058	950	1647	1785	2030	38.7475	42.6126	41.5012	70.1683	78.8581	79.4686	7.68494796465499e-10	1.02262575616371	up
evm.TU.Ga13G2161	146	165	152	32	28	61	2.98959	3.11939	3.12157	0.62579	0.564785	1.10962	1.96601199376026e-06	-1.84764	down
evm.TU.Ga03G0963	12544	10978	7872	4745	4477	4562	892.659	718.744	558.696	328.335	321.301	290.137	7.56011742726831e-09	-1.06689	down
evm.TU.Ga08G2383	410	376	310	191	148	156	9.37237	7.90951	7.0651	4.24088	3.39876	3.18122	3.32421858988375e-05	-1.03181	down
evm.TU.Ga08G2388	9643	10954	13147	23905	20913	24262	177.52	185.548	241.407	427.984	388.308	399.196	1.25965074069715e-09	1.13147926761835	up
evm.TU.Ga05G0444	3212	3091	2072	942	982	1051	206.592	182.905	132.908	58.9033	63.6479	60.4147	1.71578531948228e-13	-1.37449	down
evm.TU.Ga05G0442	120	139	204	325	273	286	2.33567	2.47487	3.95882	6.14275	5.36043	4.9647	0.00166806917052672	1.02957947620179	up
evm.TU.Ga14G0370	378	384	246	194	90	80	7.39391	6.90855	4.79551	3.69096	1.76368	1.38378	0.000999770273967326	-1.34329	down
evm.TU.Ga11G2406	352	527	202	0	2	0	11.3338	15.6208	6.46915	0	0.057485	0	1.23621025431609e-14	-8.9487	down
evm.TU.Ga13G0890	112	126	130	288	264	287	2.164	2.2478	2.49781	5.41715	5.16627	4.96816	1.80535256791363e-07	1.29462564616893	up
evm.TU.Ga04G1741	384	426	494	145	201	240	4.49905	4.59969	5.77336	1.6458	2.36873	2.51664	0.00017998304730776	-1.05709	down
evm.TU.Ga04G1743	867	1007	993	2219	1707	1776	11.0231	11.7792	12.591	27.4395	21.8929	20.1786	1.28235734992966e-08	1.09980186983799	up
evm.TU.Ga10G0318	228	241	370	742	772	669	2.19555	2.13763	3.56297	6.96763	7.52027	5.77879	9.04616766852822e-08	1.48128431375898	up
evm.TU.Ga10G0315	122	176	294	405	525	687	3.21565	4.29414	7.76895	10.4338	14.0471	16.2793	4.06182956322445e-05	1.5285059039341	up
evm.TU.Ga09G0539	727	844	1088	1952	1564	1861	24.2285	25.8749	36.1453	63.2615	52.5546	55.4228	1.03499525190557e-06	1.1111716036393	up
evm.TU.Ga01G0234	101	67	94	21	21	26	4.62115	2.80006	4.30169	0.923532	0.933663	1.0687	7.65979249465077e-05	-1.84515	down
evm.TU.Ga03G0655	373	414	400	145	159	187	32.5298	33.1557	34.7309	12.2345	13.9333	14.5674	2.63373895746967e-07	-1.16976	down
evm.TU.Ga04G1997	16995	16853	12386	5054	5750	6008	684.81	624.836	497.77	198.029	233.647	216.358	7.43696479841926e-17	-1.34273	down
evm.TU.Ga09G1370	1059	930	695	352	352	423	18.9618	15.3205	12.41	6.12841	6.34618	6.76141	2.48163408638757e-08	-1.13866	down
evm.TU.Ga09G1375	366	221	137	70	39	57	10.5502	5.85749	3.92573	1.96272	1.12265	1.44838	1.77891459481868e-06	-2.00474	down
evm.TU.Ga07G2288	454	403	362	164	127	227	19.2158	15.6976	15.2733	6.73776	5.41049	8.55232	1.16520204490013e-05	-1.13747	down
evm.TU.Ga09G1333	61	61	81	101	259	195	0.911912	0.850565	1.21957	1.47952	3.9619	2.64033	0.000490305725159528	1.56274172206063	up
evm.TU.Ga12G1008	7011	5575	4081	2980	2057	1899	137.666	100.718	79.9207	56.8909	40.7298	33.3135	8.11608116577985e-06	-1.13934	down
evm.TU.Ga09G0468	136	156	100	35	61	51	1.79716	1.90165	1.31498	0.439842	0.809477	0.602982	0.00185450489826163	-1.29217	down
evm.TU.Ga10G0456	378	464	461	1836	1621	1750	8.20776	9.28324	9.98766	38.8565	35.5718	34.0295	1.00191545588938e-33	2.10412463826471	up
evm.TU.Ga10G0458	37	67	51	118	145	101	0.781563	1.31614	1.08186	2.44438	3.12323	1.9238	0.00162441513361617	1.35287686604744	up
evm.TU.Ga10G0459	277	378	408	648	615	726	6.21661	7.79691	9.11343	14.1293	13.9218	14.5593	2.6064607922515e-05	1.00223697387746	up
evm.TU.Ga01G2754	202	156	92	67	63	33	7.81849	5.54081	3.53263	2.50204	2.45683	1.13242	0.0065443332229203	-1.32257	down
evm.TU.Ga06G0283	675	606	681	1681	1196	1164	9.06724	7.49154	9.13212	21.9854	16.2106	13.9891	2.63373895746967e-07	1.15268087190882	up
evm.TU.Ga09G2461	142	143	101	12	33	16	4.38439	4.05672	3.09388	0.342517	1.0232	0.421991	2.50460191346254e-07	-2.52605	down
evm.TU.Ga06G2463	336	247	164	51	68	9	9.89408	6.69386	4.82204	1.43761	2.01102	0.227529	7.31291407456196e-05	-2.37864	down
evm.TU.Ga14G2719	26	39	37	89	63	99	1.28701	1.79269	1.85938	4.39752	3.23207	4.50847	0.00236250490562034	1.39370696832816	up
evm.TU.Ga14G2718	129	128	156	347	313	351	14.5331	13.2179	17.5341	37.998	35.4883	35.3321	9.91131644131276e-09	1.39370386413323	up
evm.TU.Ga01G0865	117	82	40	11	11	31	3.08416	1.99292	1.04099	0.281023	0.275567	0.712183	0.00153296529824007	-2.07365	down
evm.TU.Ga01G0867	872	514	359	166	75	162	43.9178	23.8366	18.0286	8.11851	3.79323	7.25604	7.84909817525704e-08	-2.00661	down
evm.TU.Ga01G2033	616	532	459	133	206	273	11.6044	9.22086	8.63296	2.43088	3.91772	4.58889	7.10709918112697e-06	-1.28833	down
evm.TU.Ga02G0917	71	56	77	111	114	163	3.75349	2.73389	4.07184	5.71576	6.08897	7.76073	0.00708561635132413	1.02111616041513	up
evm.TU.Ga10G2622	72	82	128	325	509	569	9.70854	10.106	17.2498	42.7915	69.5325	68.8868	2.61322641391685e-13	2.40598273217594	up
evm.TU.Ga10G2191	207	183	140	28	75	46	4.65591	3.77768	3.13118	0.608693	1.70236	0.915695	0.000129850379678202	-1.69814	down
evm.TU.Ga05G2503	476	491	538	142	134	136	9.97084	9.46152	11.2376	2.88271	2.82602	2.5305	6.83675096950888e-16	-1.76308	down
evm.TU.Ga04G1620	203	351	470	894	1030	1094	6.82738	10.8916	15.8093	29.3571	35.0694	33.0287	1.57527738668086e-07	1.65087756418686	up
evm.TU.Ga06G2261	7634	6829	5252	2346	2024	1905	46.4503	38.2288	31.8704	13.8812	12.4195	10.3546	3.78393173914126e-17	-1.53029	down
evm.TU.Ga05G0837	174	209	210	55	78	122	2.02793	2.23527	2.44214	0.613931	0.916332	1.26462	0.00287956108883116	-1.12689	down
evm.TU.Ga11G0672	4106	2487	1486	879	694	577	122.613	68.3238	44.2346	25.5141	20.8732	15.3978	6.03080796019096e-08	-1.77324	down
evm.TU.Ga08G2002	159	408	553	841	1530	1710	11.9527	28.2686	41.5599	61.6484	116.409	115.273	0.00754270703466632	1.94798839444105	up
evm.TU.Ga11G3327	1934	1590	1252	721	595	593	58.9592	44.5926	38.0818	21.376	18.2885	16.1606	7.10478005833336e-09	-1.20309	down
evm.TU.Ga06G0788	892	706	546	69	99	70	12.8143	9.33163	7.82055	0.956367	1.42438	0.88913	4.20161234948388e-30	-3.04308	down
evm.TU.Ga11G2803	126	148	70	0	0	0	1.80238	1.94796	0.995396	0	0	0	2.17343939554292e-11	-9.16008	down
evm.TU.Ga11G0534	102	77	67	170	145	188	4.92373	3.43343	3.24579	8.04853	7.11024	8.15624	0.000336865211464112	1.14088405858958	up
evm.TU.Ga11G0531	34	34	37	12	4	6	0.855609	0.805983	0.943513	0.28928	0.097099	0.133625	0.00669550308950921	-2.1521	down
evm.TU.Ga12G2474	298	273	304	139	107	117	8.56539	7.23113	8.72627	3.8916	3.09132	3.01409	9.89135142179817e-06	-1.16323	down
evm.TU.Ga14G0069	1797	2086	1384	58	148	168	50.3599	53.7823	38.6868	1.56811	4.18069	4.18668	1.34200262653422e-32	-3.70417	down
evm.TU.Ga05G1987	3195	2533	1778	681	601	622	29.9031	21.8113	16.5946	6.19311	5.67194	5.19843	2.49917746671551e-18	-1.85705	down
evm.TU.Ga05G1989	398	419	377	71	88	119	4.19839	4.06852	3.9624	0.726815	0.928303	1.12034	1.61613747891099e-15	-2.00084	down
evm.TU.Ga12G0725	2088	1716	1084	521	290	305	16.7668	12.6814	8.68367	4.06545	2.34546	2.18461	7.25099581573086e-12	-2.00575	down
evm.TU.Ga10G3053	1456	1604	1448	3412	3527	3829	16.1332	16.3614	16.0026	36.781	39.4347	37.94	1.73362068141937e-23	1.36475771053826	up
evm.TU.Ga08G1269	6311	4088	2630	614	231	335	181.437	108.134	75.3968	17.1389	6.66945	8.59958	1.54846629264429e-08	-3.3433	down
evm.TU.Ga07G0999	155	325	426	441	777	823	7.51054	14.5341	20.6773	20.8887	38.1227	35.8109	0.00249501667550936	1.26024872046288	up
evm.TU.Ga08G0132	969	945	682	184	161	188	20.1685	18.0966	14.1521	3.72378	3.3641	3.49151	3.87102659631731e-28	-2.16987	down
evm.TU.Ga08G0135	329	327	234	89	77	105	16.2316	14.8594	11.5326	4.27776	3.7931	4.61334	1.30043722000606e-09	-1.60584	down
evm.TU.Ga08G0138	66	100	74	3	6	14	7.51407	10.4677	8.37065	0.27942	0.670806	1.40288	1.17852495311562e-07	-3.29325	down
evm.TU.Ga11G1910	206	258	339	510	564	523	2.02992	2.33597	3.32665	4.88639	5.60355	4.60497	9.76477436080008e-05	1.0934371036305	up
Gossypium_arboreum_newGene_10327	208	127	109	366	208	255	5.85569	3.29089	3.05731	10.0338	5.90965	6.43018	0.00623845542323991	1.01772244015097	up
evm.TU.Ga11G3424	40	53	84	122	233	200	2.07403	2.532	4.30892	6.1201	12.1851	9.2745	8.01909457343927e-05	1.74727173286948	up
evm.TU.Ga07G1556	437	713	916	1326	1342	1655	8.93576	13.4266	18.6915	26.4034	27.6985	30.2721	0.000105500763909504	1.1533328397914	up
evm.TU.Ga04G1527	139	114	101	42	53	42	3.37307	2.54565	2.43159	0.99075	1.29311	0.896608	0.00150727418677171	-1.24892	down
evm.TU.Ga04G0639	616	820	786	1376	1962	1937	12.7529	15.6333	16.2364	27.7271	41.0141	35.8821	1.81013889663833e-09	1.35415481847891	up
evm.TU.Ga03G0307	48077	49967	36141	9739	7919	8202	1236.92	1182.79	927.368	243.658	205.458	188.59	6.79830625893788e-44	-2.25744	down
evm.TU.Ga10G2933	156	221	226	49	66	92	8.27446	10.8357	12.0015	2.53384	3.54293	4.35339	7.31291407456196e-05	-1.44995	down
Gossypium_arboreum_newGene_6621	125	108	222	354	314	330	0.815606	0.646093	1.44524	2.251	2.07503	1.93025	0.000681419575895357	1.22367533866234	up
evm.TU.Ga12G0020	342	341	289	123	139	162	10.3169	9.47976	8.68963	3.61048	4.22442	4.3741	5.98820947719618e-06	-1.08812	down
evm.TU.Ga08G1257	3	14	0	49	36	77	0.123876	0.655189	0	2.48051	1.91897	3.64901	0.000249379732614248	3.36641618259359	up
evm.TU.Ga12G1083	11	50	54	142	137	119	0.180282	0.751366	0.879455	2.26406	2.25672	1.74529	0.000985036882830191	1.89009436439058	up
evm.TU.Ga08G2450	104	355	152	0	0	3	1.18837	3.74902	1.7399	0	0	0.020544	3.55057509712667e-13	-7.56875	down
evm.TU.Ga02G0785	118	179	215	328	319	342	1.2617	1.76154	2.28351	3.40566	3.43174	3.26591	0.000931159089025789	1.04728703200189	up
evm.TU.Ga05G2580	4586	4322	3179	1613	1744	2055	117.964	102.301	81.5688	40.3454	45.246	47.2511	2.21699609831783e-09	-1.0461	down
evm.TU.Ga05G2581	1464	1760	1115	142	150	158	35.3756	39.1329	26.8805	3.32962	3.6476	3.40046	4.46746611986863e-55	-3.15215	down
evm.TU.Ga07G0814	885	1032	868	262	387	509	32.873	35.2666	32.1351	9.4431	14.4688	16.9019	5.31757241564261e-06	-1.16488	down
evm.TU.Ga07G2415	149	163	231	394	393	558	3.72433	3.75032	5.76341	9.57307	9.90979	12.4673	8.78291859042862e-07	1.39559411029362	up
evm.TU.Ga07G2416	217	290	207	436	448	472	3.41913	4.20616	3.25072	6.69555	7.12663	6.65414	4.71021402441433e-06	1.03837403212576	up
evm.TU.Ga07G2417	746	937	1292	1712	1777	2247	30.8967	35.7331	53.4103	69.0244	74.2875	83.235	7.72312291361362e-05	1.03547604388131	up
evm.TU.Ga14G1953	22928	14465	11082	7928	6625	7525	434.061	251.952	209.239	145.947	126.491	127.317	5.56665387499298e-05	-1.01403	down
evm.TU.Ga14G2792	72	61	72	11	19	0	2.43409	1.90144	2.44764	0.342509	0.628286	0	0.00289419732899799	-2.61651	down
evm.TU.Ga11G0961	245	397	308	598	612	661	6.37882	9.51454	7.99663	15.1465	16.0764	15.3898	7.07247059302263e-06	1.0859786200926	up
evm.TU.Ga11G0960	374	419	390	806	932	1156	10.5221	10.8452	10.9511	22.0871	26.4682	29.1035	4.02327604362545e-13	1.39291692415813	up
evm.TU.Ga11G2523	245	139	121	61	55	76	3.96074	2.05946	1.95004	0.961564	0.896649	1.09011	0.00131556217681726	-1.28314	down
evm.TU.Ga02G0995	483	698	768	1253	1507	1602	15.9742	21.2549	25.3356	40.3469	50.3182	47.4037	1.92871984502483e-07	1.26169135705502	up
evm.TU.Ga05G0165	131	122	109	197	386	389	9.42952	8.05102	7.80152	13.8145	28.0577	25.0893	3.84303124636341e-06	1.5369093628213	up
evm.TU.Ga03G1983	1649	1650	1417	570	557	639	42.9633	39.5524	36.8121	14.4259	14.6362	14.8734	4.90991318071578e-19	-1.30758	down
evm.TU.Ga08G2859	202	409	389	447	881	860	25.2814	47.1797	48.6038	54.4697	111.331	96.3269	0.00105611214565341	1.23146930048219	up
evm.TU.Ga08G2856	40	40	46	191	193	234	0.775173	0.7114	0.891647	3.63847	3.82362	4.1049	1.08382590565379e-15	2.39575589680529	up
evm.TU.Ga09G0787	153	150	104	58	51	44	3.83269	3.45969	2.59626	1.4029	1.2923	0.98006	0.000615027088613504	-1.28909	down
evm.TU.Ga05G1692	905	1616	1812	2269	3297	3795	63.8815	105.056	127.688	155.891	234.89	239.651	0.000101518635086157	1.2033996595215	up
evm.TU.Ga11G4041	185	310	246	468	581	783	5.85391	9.02183	7.73575	14.3847	18.5296	22.1329	5.31897909617561e-07	1.40403806621483	up
evm.TU.Ga12G1128	11424	15081	18306	27864	33177	34015	117.32	142.502	187.507	278.281	343.637	312.211	2.13210629440216e-07	1.18347795376204	up
evm.TU.Ga08G2083	55052	55124	37328	8490	7008	6787	1556.02	1433.5	1052.28	233.353	199.768	171.434	1.1114330717568e-46	-2.60426	down
evm.TU.Ga10G2664	37	52	81	8	13	17	0.480017	0.626732	1.05533	0.091876	0.16346	0.192032	0.00180259559227668	-2.07863	down
evm.TU.Ga11G3827	8712	11781	15095	22485	23749	27045	161.863	201.406	279.746	406.287	445.049	449.123	2.26160304005159e-06	1.13502475965505	up
evm.TU.Ga11G3828	125	113	166	298	279	256	3.22483	2.67456	4.26272	7.47858	7.27358	5.90624	0.000142977223853289	1.14827617583633	up
evm.TU.Ga06G2548	76	84	105	176	158	181	0.655027	0.667129	0.902026	1.47996	1.37087	1.39757	0.00111040931717137	1.05805408452622	up
evm.TU.Ga10G1145	445	406	437	1131	879	865	8.04381	6.74694	7.87273	19.8823	16.0112	13.9747	7.11571837541001e-10	1.26913412335966	up
evm.TU.Ga11G3590	1475	1500	1278	365	611	750	31.1568	29.1522	26.9215	7.48898	13.0031	14.1472	4.57014366012865e-06	-1.19627	down
evm.TU.Ga11G3045	2726	3822	4597	5769	7369	7911	146.233	188.66	245.996	300.986	398.741	379.353	6.7066102659088e-05	1.01345436303239	up
evm.TU.Ga03G1080	3694	3005	2542	1641	1235	1377	60.0587	44.9559	41.2275	25.9455	20.2429	20.0116	2.43651529762838e-07	-1.00441	down
evm.TU.Ga04G0049	11	25	38	136	218	262	1.0284	2.11155	3.47363	12.3157	20.5491	21.8838	1.68501838497771e-11	3.14194491726165	up
evm.TU.Ga05G1908	240	288	323	752	507	559	5.15005	5.677	6.90732	15.7061	10.9848	10.7263	4.44287209009412e-06	1.19783403634599	up
evm.TU.Ga05G1907	636	824	995	2143	1981	2044	6.7667	8.06181	10.5541	22.1653	21.2581	19.4357	1.33867138268084e-10	1.42906815503421	up
Gossypium_arboreum_newGene_6437	242	301	228	122	56	51	11.2716	14.2207	14.0113	5.17033	6.43466	5.23209	5.08680827047447e-05	-1.63292	down
evm.TU.Ga08G1774	81	147	195	755	596	803	1.29042	2.16444	3.11106	11.7604	9.62988	11.4947	1.39574867164518e-14	2.43396709541221	up
evm.TU.Ga06G2382	1409	1136	947	376	383	449	16.8221	12.4744	11.2719	4.3635	4.61248	4.78396	1.33049076793787e-13	-1.4189	down
evm.TU.Ga05G2429	3068	3483	3936	9398	7744	8951	67.9439	70.974	86.9325	202.428	172.992	177.188	6.26243912808213e-16	1.41528135408247	up
evm.TU.Ga10G0008	125	116	64	9	12	20	3.02379	2.58046	1.53125	0.206806	0.28031	0.415155	7.43338091923026e-08	-2.7847	down
evm.TU.Ga13G0131	53	64	52	74	163	186	6.10034	6.78917	5.88026	8.22622	18.9093	19.1507	0.00161035836020665	1.42936812933898	up
evm.TU.Ga09G1575	238	309	159	93	92	137	20.9053	24.9785	13.94	7.93896	8.12111	10.7322	0.00369815439778715	-1.02258	down
evm.TU.Ga04G1380	264	303	186	108	79	129	10.2992	10.8683	7.23212	4.10018	3.08575	4.47609	0.000254175279265065	-1.14602	down
evm.TU.Ga11G1336	383	377	437	809	729	749	8.19105	7.41925	9.32196	16.8115	15.7204	14.3129	1.98434455741501e-07	1.03980007727095	up
evm.TU.Ga10G0177	276	216	131	62	46	117	13.8241	9.93938	6.53355	3.00141	2.28568	5.20296	0.00172123147164956	-1.37267	down
evm.TU.Ga13G1196	447	604	395	17	117	84	31.2971	38.9599	27.5843	1.13633	8.27777	5.24088	0.00332982648170903	-2.60062	down
evm.TU.Ga12G0192	64	86	32	6	9	17	1.90906	2.35736	0.947814	0.168273	0.251475	0.456073	0.00045791249999983	-2.39858	down
evm.TU.Ga12G0196	158	146	168	40	51	29	2.76907	2.35476	2.94807	0.672794	0.904182	0.448954	1.54633335894981e-06	-1.85581	down
evm.TU.Ga10G2710	362	188	255	97	50	70	3.71926	1.77221	2.61556	0.97008	0.510235	0.640941	1.96419695393436e-06	-1.78578	down
evm.TU.Ga07G1488	116	59	34	0	0	4	3.0964	1.4409	0.9021	0	0	0.095909	1.58985798252909e-07	-5.60687	down
evm.TU.Ga07G1486	783	813	461	85	98	149	33.2615	31.7721	19.5169	3.4981	4.18848	5.64726	1.39718971718569e-19	-2.52179	down
evm.TU.Ga01G0685	464	451	395	948	790	882	8.94572	7.99977	7.59197	17.7834	15.3546	15.2063	1.48165949044224e-10	1.11084266500341	up
evm.TU.Ga02G1416	559	579	344	283	176	187	8.96175	8.54092	5.50299	4.40498	2.84935	2.67438	0.000487870915902189	-1.07556	down
evm.TU.Ga06G0591	108	165	150	191	315	488	8.14778	11.4867	11.3711	14.0651	24.1332	33.1296	0.000547712598874833	1.32104451253116	up
evm.TU.Ga11G2923	690	630	466	152	201	278	51.253	43.0626	34.5122	10.954	15.0489	18.4284	1.58353047714917e-07	-1.39425	down
evm.TU.Ga11G2922	832	918	670	77	232	290	67.8394	68.8615	54.4754	6.04648	19.0144	21.0924	1.17608228319846e-06	-1.90915	down
evm.TU.Ga10G2148	687	686	626	1646	1057	1266	10.1268	9.30703	9.19859	23.6149	15.7177	16.6864	1.69735832139195e-07	1.09799344925418	up
evm.TU.Ga11G0275	123	115	113	41	17	17	0.771015	0.663893	0.706751	0.247362	0.107917	0.090859	1.18082153811125e-05	-2.11376	down
evm.TU.Ga12G2732	648	743	492	213	296	267	13.8479	14.6153	10.4963	4.4164	6.367	5.08925	3.19366183280823e-06	-1.15757	down
evm.TU.Ga14G0383	21820	31722	23021	8316	12484	14022	713.14	953.902	750.43	264.303	411.485	409.558	1.73797919797286e-05	-1.02825	down
evm.TU.Ga09G1009	328	307	178	122	68	60	3.76193	3.233	2.03279	1.35377	0.781238	0.611174	6.26453974202959e-05	-1.57252	down
evm.TU.Ga10G2286	186	177	171	621	475	378	4.27808	3.74271	3.92999	13.9191	11.0464	7.78409	4.74505490721273e-09	1.58399875489415	up
evm.TU.Ga12G0602	292	392	406	746	771	944	15.9823	19.7292	22.1982	39.725	42.6029	46.2149	8.19334679026355e-09	1.27295024840067	up
evm.TU.Ga10G2651	117	149	106	31	29	74	2.92851	3.44766	2.66288	0.75494	0.726847	1.66673	0.00359537148494187	-1.38697	down
evm.TU.Ga06G1977	73	56	67	12	25	28	1.73131	1.20808	1.57833	0.261431	0.590269	0.582006	0.00901594866594836	-1.48917	down
evm.TU.Ga13G1842	885	838	645	227	284	327	21.0325	18.3195	15.2812	5.24576	6.80634	6.94672	8.17302829602227e-11	-1.38663	down
evm.TU.Ga08G1105	15671	12202	9400	4552	4295	4452	525.866	376.733	314.608	148.525	145.335	133.517	4.05512298240732e-13	-1.36688	down
evm.TU.Ga07G0891	105	160	195	282	388	416	5.14517	7.24485	9.57103	13.5093	19.3229	18.3341	5.57216733355737e-05	1.33509349353097	up
evm.TU.Ga07G2493	248	316	294	27	69	174	5.78056	6.77982	6.84226	0.592122	1.62244	3.63091	0.00377859984559978	-1.59958	down
evm.TU.Ga13G2093	125	106	85	23	44	53	3.85275	3.0036	2.60462	0.663551	1.36115	1.44938	0.00647757985750442	-1.28737	down
evm.TU.Ga13G2099	402	251	191	118	130	122	11.7507	6.7288	5.5579	3.33652	3.8123	3.17959	0.00236250993898293	-1.06462	down
evm.TU.Ga07G2233	644	390	220	212	151	183	28.9506	16.14	9.83007	9.24119	6.85167	7.33434	0.00697987638624443	-1.07374	down
evm.TU.Ga05G0908	250	278	235	433	535	593	15.6388	16.0227	14.6831	26.3493	33.8142	33.2202	1.38778620890099e-07	1.14142030390844	up
evm.TU.Ga11G0473	102	180	64	4	17	43	1.62389	2.64088	1.02054	0.062249	0.274267	0.600886	0.00133456593801723	-2.34474	down
evm.TU.Ga11G0470	422	448	278	83	146	126	9.85761	9.62794	6.46972	1.87993	3.4313	2.618	6.28872482583866e-07	-1.56855	down
evm.TU.Ga11G0475	352	255	186	139	66	94	3.68226	2.44586	1.93763	1.40628	0.693844	0.872752	0.000757657275805603	-1.29153	down
evm.TU.Ga07G0404	29	56	37	100	109	86	0.904885	1.6473	1.1803	3.1155	3.52916	2.45343	0.00214433647269348	1.39382767094005	up
evm.TU.Ga06G0258	179	239	130	43	66	89	5.78841	7.10678	4.18657	1.3436	2.14296	2.54832	0.000701920941357195	-1.35875	down
evm.TU.Ga09G2362	239	258	256	386	497	590	4.02455	3.99005	4.3049	6.32063	8.44654	8.888	6.90517850926065e-06	1.07040700346074	up
evm.TU.Ga04G1331	65	92	102	176	123	226	1.45655	1.90973	2.29366	3.86321	2.78993	4.55623	0.00356936945771792	1.10427372128399	up
evm.TU.Ga04G0064	68	111	68	19	10	22	1.25212	1.87426	1.25312	0.323453	0.186364	0.358261	3.81170804576105e-05	-2.17608	down
evm.TU.Ga05G2031	1207	1553	1036	372	355	616	25.5412	30.2412	21.8729	7.6416	7.56535	11.65	7.49860749225375e-09	-1.4008	down
evm.TU.Ga05G2032	1982	4521	2331	603	489	502	53.3004	111.874	62.53	15.77	13.2661	12.0618	2.85098868895289e-16	-2.35214	down
evm.TU.Ga13G1830	259	384	608	910	1138	1092	11.5472	15.7276	27.0006	39.4533	51.1769	43.5017	2.10257866510509e-05	1.41913057536099	up
evm.TU.Ga04G1053	188	246	241	477	506	563	5.33686	6.42868	6.81265	13.1746	14.4984	14.2984	6.08500237117369e-09	1.29908122944134	up
evm.TU.Ga13G0618	442	550	687	1051	926	1318	13.2518	15.1787	20.5645	30.6876	28.031	35.3843	1.63715356265891e-05	1.06120133183985	up
evm.TU.Ga08G2666	638	501	358	220	215	202	16.7766	12.1221	9.38795	5.62367	5.6945	4.75342	3.42045036118673e-05	-1.10903	down
evm.TU.Ga07G0172	215	345	487	675	601	739	8.19594	12.1401	18.5699	25.1116	23.1973	25.2604	0.00227279973398925	1.03109101237515	up
evm.TU.Ga05G2337	847	828	757	1786	1516	1477	28.1325	25.3085	25.0781	57.6998	50.7728	43.8391	3.34077215818064e-10	1.08871296809391	up
Gossypium_arboreum_newGene_12304	310	252	209	16	58	32	4.39719	2.50165	2.62623	0.094363	0.558299	0.199919	6.06998456414639e-10	-2.72822	down
evm.TU.Ga02G1569	415	481	390	80	52	55	25.35	27.0322	23.7861	4.71018	3.20659	2.95309	3.34783899180684e-24	-2.6695	down
evm.TU.Ga08G1607	480	485	261	108	140	103	20.3887	18.9622	11.0549	4.45221	5.97942	3.89784	1.37086639653024e-07	-1.67074	down
evm.TU.Ga13G0022	162	188	126	34	36	51	14.3382	15.3413	11.134	2.89329	3.16185	3.97164	1.34204778594169e-07	-1.86831	down
evm.TU.Ga01G1717	153	168	95	33	12	28	8.12111	8.22065	5.05697	1.68473	0.61794	1.32828	1.84979409409164e-07	-2.40325	down
evm.TU.Ga05G0227	1987	1938	1287	592	546	665	72.999	65.5276	47.1559	21.1315	20.2224	21.8124	1.58090931455923e-13	-1.4167	down
evm.TU.Ga01G0907	66	52	40	7	12	22	1.71053	1.21724	1.01351	0.164894	0.297225	0.502676	0.00540186827389918	-1.84664	down
evm.TU.Ga08G0422	1604	2196	1914	59	43	118	65.4123	82.3876	77.8327	2.31668	1.76009	4.29226	1.47665860773084e-60	-4.61799	down
evm.TU.Ga12G2209	315	355	417	589	580	1007	13.5535	14.0388	17.8892	24.6523	25.16	38.733	7.03913055883882e-05	1.08503147470561	up
evm.TU.Ga03G0016	80	85	82	9	41	21	2.31392	2.25526	2.3548	0.237197	1.1903	0.543943	0.00902467503839873	-1.6689	down
evm.TU.Ga07G1222	680	644	487	172	200	263	15.0766	13.1348	10.7647	3.70677	4.46575	5.21076	1.04805253568313e-09	-1.4037	down
evm.TU.Ga10G2593	134	124	171	357	323	389	4.86381	4.12793	6.18192	12.5941	11.8358	12.6132	3.21633756118432e-08	1.41454870782829	up
evm.TU.Ga10G1645	410	448	569	1074	807	814	45.1543	45.3838	62.5515	115.084	89.6402	80.1822	5.35640048559885e-05	1.01979507629027	up
evm.TU.Ga02G1498	168	216	229	467	371	392	9.64991	11.4161	13.1209	26.1692	21.5617	20.168	1.89262755783324e-05	1.10899321400543	up
evm.TU.Ga07G1073	125	168	193	449	521	666	4.77735	5.92163	7.38867	16.7647	20.1624	22.8504	2.34893613523911e-12	1.84461010973987	up
evm.TU.Ga09G2511	1342	1255	911	452	349	427	13.7191	11.8037	9.28502	4.48749	3.59209	3.9029	1.45835783955025e-12	-1.40053	down
evm.TU.Ga14G2559	0	7	21	41	54	103	0	0.552122	1.97559	3.8708	5.26611	8.94895	0.0026398224595116	2.86325248235643	up
evm.TU.Ga01G2141	1407	1561	1598	3367	3171	3350	19.8168	20.2355	22.4504	46.1337	45.0556	42.1845	2.67435327903405e-15	1.2209589494576	up
evm.TU.Ga11G4117	898	1193	899	314	242	263	18.7942	22.9752	18.7799	6.3783	5.09662	4.91523	2.133043928682e-17	-1.75633	down
evm.TU.Ga07G2285	264	250	268	100	85	153	12.108	10.558	12.2997	4.43773	3.9061	6.2759	0.000186348545025272	-1.11908	down
evm.TU.Ga09G0878	91	297	323	798	1339	2241	2.86462	8.61993	10.1554	24.4562	42.5805	63.1908	0.000495606050286828	2.69312373869519	up
evm.TU.Ga09G0871	123	309	253	585	521	710	4.65021	10.7396	9.5241	21.5235	19.8705	24.021	9.3051522862229e-06	1.50129738138733	up
evm.TU.Ga05G2746	175	145	212	336	460	612	12.3425	9.37364	14.882	23.0529	32.7357	38.6098	4.77997510434907e-07	1.49502186038577	up
evm.TU.Ga05G2749	47	87	170	212	296	329	0.89107	1.53035	3.26693	3.98134	5.76797	5.68036	0.0015442223959108	1.53882844852973	up
evm.TU.Ga10G0327	259	250	294	631	505	518	2.60823	2.31623	2.94984	6.18669	5.13322	4.66672	4.60641243039966e-07	1.14867721181436	up
evm.TU.Ga10G0323	87	77	79	251	167	176	0.842257	0.684461	0.760064	2.36951	1.63607	1.52242	1.31653217867589e-05	1.40034855837258	up
evm.TU.Ga10G1732	265	205	248	75	95	137	5.16576	3.68485	4.83181	1.41487	1.85638	2.3798	0.000548020670005444	-1.13022	down
evm.TU.Ga09G1328	762	661	312	140	159	136	30.0948	23.9906	12.2858	5.35792	6.30495	4.7768	1.31406132615945e-08	-1.86155	down
evm.TU.Ga05G0631	1770	1502	1222	291	338	466	70.1912	54.7957	48.3009	11.2159	13.501	16.5059	2.5177016466675e-20	-1.9309	down
evm.TU.Ga05G0633	28	15	21	47	60	112	0.482475	0.228354	0.361576	0.788302	1.05399	1.74679	0.00107624130975618	1.86245606191215	up
evm.TU.Ga05G0635	507	512	513	1066	1094	1052	8.24914	7.66658	8.32928	16.8812	17.9622	15.3072	5.3576461902483e-12	1.17920164812663	up
evm.TU.Ga05G0980	1294	1107	680	241	236	319	31.1237	24.5031	16.3011	5.61724	5.7244	6.84908	9.7743644682568e-14	-1.8381	down
evm.TU.Ga13G1631	265	256	303	860	755	1020	3.59734	3.19964	4.11425	11.3838	10.3561	12.4094	3.52254242746346e-20	1.77366960464149	up
evm.TU.Ga13G1638	4341	7908	11280	21713	27779	29236	121.666	203.924	315.316	591.796	785.208	732.308	9.49111973334551e-09	1.8303418687499	up
evm.TU.Ga12G1053	39	27	34	60	74	101	4.27307	2.68097	3.72953	6.40636	8.1787	9.92965	0.00516340111832128	1.33117242885064	up
evm.TU.Ga12G1055	100	119	175	253	241	266	3.35891	3.68409	5.86512	8.2702	8.16075	7.99585	0.00187681104992028	1.04198497448155	up
evm.TU.Ga11G2297	903	1090	1165	2247	2083	2218	21.4034	23.7757	27.5522	51.8322	49.8155	47.0143	2.91541461593801e-10	1.1556099835662	up
evm.TU.Ga02G1758	122	149	62	16	24	53	2.47043	2.78518	1.24542	0.302819	0.480184	0.955566	0.00246448504633141	-1.74051	down
evm.TU.Ga01G0038	1000	1018	548	306	333	282	24.2352	22.6919	13.2351	7.18945	8.13885	6.09243	5.64250981834489e-07	-1.34783	down
evm.TU.Ga01G0036	117	181	205	288	301	406	4.29108	6.09576	7.51135	10.2933	11.1392	13.3324	0.000777043126286472	1.07460911729719	up
evm.TU.Ga01G0033	726	791	513	216	279	381	13.9196	13.9504	9.81499	4.01594	5.38499	6.53252	3.35870548352636e-05	-1.10439	down
evm.TU.Ga01G0031	42	64	30	75	90	133	2.71026	3.82832	1.93609	4.74483	5.91081	7.78475	0.00952576253391107	1.23932477329111	up
evm.TU.Ga03G2452	141	112	108	52	63	42	2.9167	2.1336	2.22651	1.03878	1.30374	0.767036	0.00887992816556712	-1.07723	down
evm.TU.Ga01G1078	99	93	137	227	365	428	2.43143	2.09272	3.35202	5.41725	9.04463	9.38982	2.29022216637043e-07	1.72578351130302	up
evm.TU.Ga11G3912	53	51	39	12	8	10	0.579518	0.509454	0.423413	0.119792	0.088477	0.093824	0.000648083202527149	-2.14085	down
evm.TU.Ga01G0855	64	63	58	132	91	141	2.29666	2.06841	2.07658	4.58475	3.29328	4.52319	0.00317682421197208	1.07675131595897	up
evm.TU.Ga07G2217	463	620	614	929	1076	1270	38.711	47.6638	51.1418	75.4841	90.6569	94.8408	1.82910984506452e-06	1.04842342372109	up
evm.TU.Ga13G0128	71	61	92	114	190	185	1.15393	0.904277	1.48838	1.79919	3.11672	2.69541	0.00193604165007588	1.22765757572026	up
evm.TU.Ga04G0882	314	195	262	123	100	122	3.3271	1.89647	2.77287	1.26875	1.06903	1.15398	0.00069523949276743	-1.05623	down
evm.TU.Ga13G0692	123	187	161	381	319	494	1.04579	1.46158	1.36233	3.15042	2.74203	3.75889	8.78786193179685e-08	1.43681873687151	up
evm.TU.Ga09G1978	160	104	53	0	0	0	4.44606	2.65951	1.47167	0	0	0	1.06064839653418e-10	-9.03687	down
evm.TU.Ga09G1976	109	146	167	369	434	511	4.97697	6.1487	7.61208	16.4223	20.0368	20.9117	8.56221084728416e-11	1.73548337713153	up
evm.TU.Ga06G1165	286	457	549	835	851	971	12.5598	18.4984	24.0809	35.6962	37.7537	38.187	7.31291407456196e-05	1.13383851762789	up
evm.TU.Ga08G1391	393	489	428	46	75	191	18.2243	20.8661	19.8269	2.04938	3.49906	7.89475	3.81288226208773e-06	-1.99657	down
evm.TU.Ga11G1122	20	10	46	82	66	111	0.240847	0.101244	0.545052	0.960956	0.796253	1.192	0.00445488138965455	1.83334782147764	up
evm.TU.Ga05G0282	3205	2843	3250	5784	6807	6561	59.6609	48.6871	60.3319	104.701	127.798	109.141	6.95635593108507e-12	1.15142484918981	up
evm.TU.Ga11G0647	696	820	1134	96	278	182	105.713	114.633	171.881	14.173	42.5963	24.6036	2.20386981847029e-08	-2.14118	down
evm.TU.Ga11G2648	226	318	237	91	98	160	9.55837	12.3565	10.003	3.71115	4.18048	6.03284	0.00109510997244962	-1.06534	down
evm.TU.Ga02G0478	335	425	496	856	928	772	9.03435	10.5624	13.3561	22.4917	25.2975	18.6552	6.54308943312292e-06	1.1333756351595	up
evm.TU.Ga03G2395	167	183	109	61	64	46	4.22322	4.25406	2.73159	1.49894	1.63447	1.03142	0.000833128879122762	-1.29502	down
evm.TU.Ga14G2063	72	51	30	4	9	15	4.95655	3.19742	2.06039	0.22117	0.610432	0.890568	0.0014603548226995	-2.3408	down
evm.TU.Ga12G1901	16	13	9	37	45	43	0.732417	0.523426	0.370647	1.65697	2.08763	1.77801	0.00387801407597336	1.83752082097541	up
evm.TU.Ga12G1903	4131	4518	3887	1880	1536	1651	79.3978	79.8974	74.5039	35.1406	29.7585	28.3497	4.66467503576544e-15	-1.19569	down
evm.TU.Ga09G2133	68	164	183	458	444	405	2.23693	5.01213	6.06082	14.7795	14.8584	12.0131	3.03403966461377e-06	1.75499891245079	up
evm.TU.Ga09G0195	48	68	53	121	104	133	0.651256	0.843548	0.710739	1.58826	1.41537	1.60451	0.00111461200002976	1.18772918318231	up
evm.TU.Ga12G2429	128	60	94	28	28	25	1.5717	0.674811	1.15691	0.333812	0.34653	0.273989	0.000720583626087016	-1.68724	down
evm.TU.Ga10G2379	114	170	140	236	266	350	5.71012	7.88099	7.02468	11.5234	13.5013	15.7669	0.000146412467211928	1.10706892779827	up
evm.TU.Ga03G0036	308	146	183	111	58	92	3.36745	1.46341	1.99189	1.17534	0.63675	0.898448	0.00522337963627534	-1.18175	down
evm.TU.Ga09G0945	2087	3076	1569	500	553	600	92.6161	125.619	69.4417	21.5527	24.7539	23.7688	6.11070603962474e-16	-1.90635	down
evm.TU.Ga05G2278	423	657	640	895	1160	1437	35.6523	50.9487	53.8189	73.3437	98.6118	108.284	2.65017693056986e-05	1.11766679237592	up
evm.TU.Ga05G0125	1576	1695	1012	320	361	530	50.1783	49.6557	32.1244	9.88968	11.5833	15.0853	1.20500184015441e-12	-1.71413	down
evm.TU.Ga05G1296	84	78	87	27	37	32	3.73873	3.18535	3.84139	1.16541	1.65811	1.24044	0.00558262306195497	-1.26454	down
evm.TU.Ga05G4219	195	171	134	37	48	68	11.131	9.00893	7.62589	2.01399	2.75754	3.44968	8.86753212308578e-06	-1.60232	down
evm.TU.Ga05G1741	945	929	461	77	52	88	11.1453	10.0808	5.41644	0.874426	0.613445	0.918697	9.00810218539734e-29	-3.31385	down
evm.TU.Ga05G1740	29475	20448	14309	1401	1949	2158	383.085	244.521	185.476	17.7039	25.5474	25.0642	1.08302253161645e-45	-3.42349	down
evm.TU.Ga13G2341	373	333	290	136	145	168	9.82818	8.07306	7.61745	3.47265	3.83781	3.9509	1.30910721797378e-05	-1.03946	down
evm.TU.Ga02G1268	33	37	32	0	0	7	2.01299	2.05875	1.97514	0	0	0.334345	0.000896774872919717	-3.80918	down
evm.TU.Ga09G0695	65	58	47	113	93	110	1.51932	1.24516	1.08742	2.56112	2.18075	2.2944	0.00792815344401343	1.00580677746569	up
evm.TU.Ga05G3037	442	541	390	142	153	203	7.01044	7.89883	6.17381	2.18618	2.44204	2.86932	1.16187409582415e-08	-1.35676	down
evm.TU.Ga05G3032	2406	1473	783	0	20	44	177.462	99.9698	57.546	0	1.45543	2.90126	0.000322249228310715	-6.09595	down
evm.TU.Ga03G1356	773	888	949	4350	4792	5756	24.4468	25.8476	29.9429	133.884	152.964	162.816	3.76714354380824e-54	2.61227399195117	up
evm.TU.Ga14G2164	212	222	172	401	461	436	2.14526	2.07118	1.742	3.96305	4.72411	3.95958	4.09459192283647e-08	1.21591708104337	up
evm.TU.Ga03G1489	5991	4857	4498	2703	1949	2157	115.587	86.2222	86.5471	50.7115	37.9152	37.1954	2.63801949253881e-08	-1.05909	down
evm.TU.Ga11G1275	149	395	313	47	55	111	14.7595	36.1001	30.9789	4.46012	5.43251	9.80627	2.40136029827412e-05	-1.92858	down
evm.TU.Ga04G0481	44	53	56	120	87	97	0.935934	1.02245	1.18727	2.48394	1.85956	1.84438	0.00744144079402712	1.09505091155263	up
evm.TU.Ga04G0487	947	992	1044	2400	1810	2068	21.5768	20.8054	23.7285	53.2027	41.6263	42.1376	4.29573832747545e-11	1.17809365077011	up
evm.TU.Ga10G1764	138	92	158	248	260	322	3.0318	1.85666	3.47058	5.30151	5.77031	6.32864	0.000163491702046431	1.19151761289839	up
evm.TU.Ga13G2430	17	35	44	110	144	138	1.46632	2.78755	3.81111	9.4881	12.8169	10.8854	2.86627692878619e-06	2.12815048218545	up
evm.TU.Ga05G2854	1475	975	880	610	389	344	6.46445	3.9312	3.84565	2.59802	1.71641	1.3457	9.03845052550024e-05	-1.18602	down
evm.TU.Ga07G2057	130	50	81	215	177	234	2.67079	0.939712	1.64672	4.28517	3.66102	4.29718	0.000592176745762744	1.36691665427779	up
evm.TU.Ga13G0501	24971	32904	23044	3707	5451	6614	544.691	660.353	501.33	78.6296	119.908	128.924	3.07250274025162e-25	-2.25157	down
evm.TU.Ga13G2613	553	234	100	32	23	36	15.0348	5.84004	2.69488	0.844593	0.629297	0.858193	3.49060085825765e-09	-3.15776	down
evm.TU.Ga02G0004	785	414	315	1266	729	808	19.7189	9.56571	7.8871	30.9573	18.4785	18.1562	0.00682923018756664	1.01415957252709	up
evm.TU.Ga02G0009	5297	5442	3669	1434	1132	1333	130.246	123.134	89.9856	34.293	28.0581	29.2858	1.68819219004625e-23	-1.77001	down
evm.TU.Ga06G0125	1095	1602	2307	3160	3872	4543	20.1838	27.1837	42.4215	56.6695	72.0262	74.8821	1.27916928098439e-05	1.29644246683532	up
evm.TU.Ga07G2445	110	125	141	49	60	60	2.16947	2.26442	2.7603	0.932112	1.18353	1.04372	0.00614418105393256	-1.04984	down
evm.TU.Ga07G2444	102	120	149	51	56	55	2.00813	2.17849	2.92363	0.974446	1.10349	0.970427	0.00630220230369799	-1.09395	down
evm.TU.Ga05G0372	812	1265	864	274	332	464	56.9616	81.629	60.4298	18.6471	23.4425	29.0673	1.664555996574e-07	-1.35674	down
evm.TU.Ga01G2069	314	470	604	1268	1324	1597	5.87559	8.10648	11.2941	23.1127	25.0333	26.7593	2.96323727370737e-10	1.68382366096023	up
evm.TU.Ga03G0448	156	143	35	29	19	8	5.22079	4.39344	1.15917	0.928758	0.615749	0.21814	0.000508505039810635	-2.41949	down
evm.TU.Ga03G0444	152	126	144	715	683	623	3.81257	2.91385	3.60923	17.5144	17.3478	14.021	2.2554843246036e-29	2.37254308851563	up
evm.TU.Ga09G1177	420	854	728	2135	2304	2298	8.47992	15.8814	14.674	41.9868	46.9943	41.5441	1.3264106781972e-12	1.85633008914734	up
evm.TU.Ga12G1611	159	186	117	19	28	96	1.34924	1.45826	0.994905	0.153941	0.234632	0.728688	0.00646494609936502	-1.61767	down
evm.TU.Ga08G1068	2225	2540	2664	4660	4880	4797	35.0422	36.8064	41.8429	71.3732	77.5137	67.5213	3.96846268724186e-10	1.05568906169255	up
evm.TU.Ga07G1336	6822	6573	4619	1979	1093	1371	133.944	118.733	90.4539	37.7792	21.6298	24.049	4.20663461493975e-16	-1.90404	down
evm.TU.Ga07G1338	23374	19167	14376	8869	5508	5655	458.96	346.272	281.54	169.344	109.075	99.2285	1.36030635201336e-08	-1.38489	down
evm.TU.Ga10G0174	3335	2404	1914	1010	983	932	68.9762	45.7493	39.4848	20.3143	20.4914	17.2302	7.18145799125286e-09	-1.26462	down
evm.TU.Ga04G0385	663	672	753	1410	1238	1250	11.128	10.3853	12.6222	23.04	20.9796	18.7659	7.05042028236943e-08	1.00738849806815	up
evm.TU.Ga07G2683	132	168	151	779	406	685	3.49855	4.10885	4.0053	20.1942	10.918	16.3371	2.51841299282263e-15	2.14827777603377	up
evm.TU.Ga05G4253	2530	2881	2825	5589	6100	6701	44.9956	47.1507	50.1215	96.6826	109.434	106.53	9.1514318312578e-17	1.26398727892532	up
evm.TU.Ga07G2559	8679	16956	21119	31463	37360	41854	263.891	474.339	640.432	930.299	1145.66	1137.33	2.27136346892167e-05	1.33252409964927	up
evm.TU.Ga04G1659	721	564	404	267	165	222	10.8553	7.81048	6.06925	3.90427	2.49525	2.98033	9.68200158689149e-06	-1.25391	down
evm.TU.Ga09G1401	174	249	148	13	4	37	4.67065	6.17893	3.97197	0.326649	0.106818	0.873932	2.9849056894986e-09	-3.33134	down
evm.TU.Ga06G2237	153	154	86	14	7	32	6.72349	6.25655	3.75552	0.563958	0.297792	1.22859	1.71716277930866e-07	-2.80172	down
evm.TU.Ga05G0576	124	108	85	31	32	54	1.93739	1.55069	1.31955	0.471897	0.503922	0.750804	0.00185956835868676	-1.33608	down
evm.TU.Ga11G4096	124	117	44	9	14	49	2.00897	1.74971	0.710016	0.137398	0.224331	0.712347	0.00905028438817811	-1.89714	down
evm.TU.Ga12G1150	163	248	196	42	39	76	4.80762	6.73321	5.75829	1.20487	1.14888	1.99137	4.04633425280798e-07	-1.86004	down
evm.TU.Ga01G2606	633	857	511	143	190	357	16.4839	20.5462	13.2772	3.61062	4.98672	8.30292	2.13355582157452e-05	-1.441	down
evm.TU.Ga01G2602	2258	2575	2050	796	997	1160	57.6292	60.4738	52.1992	19.7454	25.6708	26.4581	1.96593907898551e-09	-1.1126	down
evm.TU.Ga11G3816	519	503	329	113	112	172	17.4694	15.5705	11.0409	3.69476	3.77187	5.1466	6.37575353638568e-10	-1.65949	down
Gossypium_arboreum_newGene_10802	41	74	16	106	143	210	2.15703	3.62891	0.808448	5.49969	7.69305	10.0283	0.000332664374818201	1.92724057150896	up
Gossypium_arboreum_newGene_11177	187	211	373	440	486	575	2.38763	2.51042	4.89435	5.70365	6.51442	6.84043	0.00243741620872808	1.04626350244951	up
evm.TU.Ga09G0118	257	307	187	140	75	130	9.39482	10.3276	6.82432	4.9533	2.74263	4.24289	0.00362630227372928	-1.01538	down
evm.TU.Ga11G3037	377	230	182	136	82	140	3.32357	1.86182	1.60214	1.16718	0.726068	1.10299	0.00689593715588849	-1.0311	down
evm.TU.Ga09G1241	292	319	194	128	102	128	29.7961	29.9908	19.7832	12.6682	10.4411	11.6999	0.000359277945012885	-1.05421	down
evm.TU.Ga08G0773	1445	2098	2772	3589	4290	4433	57.7517	77.1501	110.496	139.504	172.956	158.363	0.000134571897526389	1.05755957474949	up
evm.TU.Ga10G2041	2670	3823	2225	655	710	771	71.8071	94.6119	59.6739	17.1267	19.2431	18.5263	2.87709493241423e-20	-1.91233	down
evm.TU.Ga03G2054	113	86	47	12	20	23	2.71151	1.89933	1.11859	0.277129	0.466883	0.492962	0.000269225232548933	-2.03988	down
evm.TU.Ga05G1935	105	151	259	558	509	720	3.16924	4.20893	7.82711	16.4448	15.548	19.4992	7.5541031607351e-08	1.87240034492679	up
evm.TU.Ga05G1938	14256	24693	25056	36540	48705	53876	851.4	1356.89	1492.5	2122.2	2933.77	2875.75	4.75808865980186e-06	1.21741919306195	up
evm.TU.Ga12G1422	12404	15227	8680	2181	2006	2297	293.539	331.524	204.858	50.1738	47.8673	48.5733	2.96819328708379e-36	-2.36753	down
evm.TU.Ga09G1536	309	208	197	117	91	107	4.83404	2.98772	3.06865	1.76751	1.42958	1.48899	0.000676774843207264	-1.06766	down
evm.TU.Ga10G0036	625	766	1230	2721	2585	3035	13.3129	14.9985	26.1174	56.354	55.5188	57.7659	8.80881050385504e-11	1.75711425419087	up
evm.TU.Ga05G3503	23	46	59	197	277	247	0.45381	0.85287	1.18962	3.90075	5.7031	4.50763	4.33794283041318e-11	2.59424222127227	up
evm.TU.Ga11G1968	452	357	476	953	736	948	17.1106	12.4218	17.9519	35.0543	28.0861	32.049	1.475127706e-07	1.13544653577925	up
evm.TU.Ga10G2529	1101	1208	1450	2130	2253	3084	46.0284	46.4469	60.4523	86.583	94.983	115.205	3.00095285192553e-07	1.0817235987968	up
evm.TU.Ga08G0607	74	79	62	8	2	21	1.74586	1.70496	1.44332	0.174236	0.037799	0.433749	9.61775242297685e-05	-2.72305	down
evm.TU.Ga06G2006	170	268	521	618	959	1091	6.01943	8.73019	18.3935	21.2928	34.2879	34.5654	0.000194401911593085	1.55308594280306	up
evm.TU.Ga11G0760	3091	2747	2022	760	794	944	73.1485	59.7927	47.714	17.4813	18.9313	19.9559	1.5116016821077e-17	-1.54	down
evm.TU.Ga12G0436	440	352	304	58	86	113	7.02906	5.17507	4.85115	0.895969	1.37682	1.60862	2.25710193614001e-11	-1.98576	down
evm.TU.Ga12G0434	1121	1213	696	105	143	146	47.4512	47.2258	29.3865	4.30264	6.09025	5.51396	3.27903508873151e-30	-2.82182	down
evm.TU.Ga11G2721	430	548	241	11	36	47	10.8754	12.7567	6.06851	0.252151	0.907015	1.04772	3.68000027499593e-16	-3.58199	down
evm.TU.Ga02G0533	14364	11415	8381	7198	3560	3419	255.983	187.179	148.96	124.738	63.9796	54.4465	0.000399386195437443	-1.1435	down
evm.TU.Ga06G0096	3523	2944	2183	1020	852	767	100.397	77.1915	62.0551	28.2524	24.4854	19.5259	1.30270943518743e-13	-1.58819	down
evm.TU.Ga03G2291	1153	678	325	8	13	4	35.9181	19.4149	10.0767	0.217978	0.402269	0.098009	5.28920881156684e-37	-6.28143	down

## Sheet: T2 (D2_vs_C2)
Table S6. The differentially expressed genes of the CU mutant versus Shixiya 1 at the T2 stage
#ID	D2-3_Count	D2-1_Count	D2-2_Count	C2-3_Count	C2-1_Count	C2-2_Count	D2-3_FPKM	D2-1_FPKM	D2-2_FPKM	C2-3_FPKM	C2-1_FPKM	C2-2_FPKM	FDR	log2FC	regulated
evm.TU.Ga13G1322	81	117	118	18	19	14	2.53716	2.81758	3.26241	0.544113	0.553343	0.373023	8.98838542705532e-07	-2.51166	down
Gossypium_arboreum_newGene_10459	71	165	74	371	459	570	0.385389	0.72163	0.621161	2.33043	2.57763	3.26355	7.37122187243129e-13	2.30978622225083	up
evm.TU.Ga12G0075	63	60	61	187	105	144	0.768151	0.554268	0.64916	2.26236	1.23418	1.59439	0.00995821229892435	1.35245559584692	up
evm.TU.Ga06G1860	311	202	198	681	718	394	4.03037	1.9989	2.23918	8.78856	9.03778	4.63115	0.00108210145806138	1.41963927724098	up
Gossypium_arboreum_newGene_9100	168	262	258	75	87	73	3.04443	4.10624	4.08418	1.48615	1.89742	1.31805	3.19948019752503e-05	-1.42927	down
evm.TU.Ga02G1096	106	141	126	383	271	244	1.70171	1.7411	1.77936	6.14662	4.23704	3.56614	9.31071507299252e-05	1.3951775034744	up
evm.TU.Ga07G0190	2287	2938	3460	1425	1105	1429	37.7683	37.1076	49.897	23.3741	17.6768	21.3571	4.79283330219447e-06	-1.02108	down
evm.TU.Ga13G0223	537	845	817	219	238	301	12.7389	15.3209	16.9208	5.15278	5.45881	6.4485	1.91267261561745e-10	-1.42243	down
Gossypium_arboreum_newGene_8310	229	356	342	109	102	134	1.63136	2.00747	2.12807	0.76811	0.708631	0.877841	1.28986542625614e-05	-1.30952	down
evm.TU.Ga04G0723	82	39	21	191	272	105	2.46162	0.88271	0.527931	5.69433	7.92724	2.8496	0.00706765063781242	2.06151351925787	up
Gossypium_arboreum_newGene_11101	66	53	37	161	732	241	0.593625	0.333178	0.28601	1.35122	6.03245	1.89506	6.55865246698756e-07	2.93455812728308	up
Gossypium_arboreum_newGene_16855	50	61	74	4	2	6	0.495942	0.438265	0.609795	0.033892	0.01499	0.049331	2.96685019900292e-06	-3.84435	down
Gossypium_arboreum_newGene_11430	45	38	26	334	439	512	0.439659	0.421676	0.223833	3.99848	5.21946	5.30533	2.37557655459354e-34	3.64462037024382	up
evm.TU.Ga04G0002	26	36	59	150	437	145	0.233537	0.248297	0.471063	1.36804	3.90431	1.20822	3.41891785958051e-06	2.7031227911571	up
evm.TU.Ga05G3948	1682	1864	1064	2863	4984	2747	26.5557	22.5044	14.6679	44.8844	76.2166	39.2659	7.98661085824745e-05	1.30312298919876	up
evm.TU.Ga14G1791	16	43	50	63	304	99	0.234773	0.510284	0.675797	0.962958	4.58447	1.38965	0.0088543808493804	2.22038898914607	up
evm.TU.Ga05G2486	809	794	611	1952	1126	1579	29.9518	22.4891	19.7543	71.8442	40.3898	52.9684	0.000155441444714993	1.17908173529589	up
evm.TU.Ga08G1615	145	240	203	89	85	89	7.82931	9.89371	9.54022	4.76918	4.40276	4.34491	0.00882996717102409	-1.03601	down
evm.TU.Ga08G0569	171	66	110	432	299	244	1.59577	0.465964	0.898401	4.01767	2.7104	2.06289	0.00925336300020036	1.55691558257744	up
evm.TU.Ga06G0140	10	23	16	44	80	55	0.438423	0.760398	0.589977	1.88546	3.38818	2.16836	0.00917531387484989	1.99720535620948	up
evm.TU.Ga08G0724	59	103	70	10	0	4	0.878869	1.17342	0.911284	0.144459	0	0.048371	1.28986542625614e-05	-3.89785	down
evm.TU.Ga06G1689	567	878	971	237	366	420	49.2837	58.4528	73.8161	20.4306	30.7848	33.0724	0.000182869207317111	-1.13466	down
evm.TU.Ga11G1082	141	120	92	379	301	224	1.23442	0.807414	0.701186	3.30782	2.56203	1.78277	0.000645146352718788	1.46127322541739	up
evm.TU.Ga04G0981	19	21	14	46	71	83	3.17876	2.6205	1.99402	7.71774	11.6252	12.6454	0.00373109674180407	1.98103064307203	up
evm.TU.Ga05G3720	215	354	420	98	85	136	12.104	15.2444	20.6646	5.46636	4.64176	6.9101	4.17570006629037e-05	-1.51812	down
evm.TU.Ga05G0654	58	71	51	112	222	130	1.55638	1.45462	1.19561	2.9703	5.7744	3.16688	0.00398123895435959	1.47080489635185	up
evm.TU.Ga06G0077	557	561	379	887	1711	787	9.57214	7.37962	5.68881	15.1577	28.5258	12.264	0.00161606510631876	1.27431659380183	up
Gossypium_arboreum_newGene_4822	58	79	61	0	13	13	1.24046	1.13832	0.915655	0	0.201918	0.189151	0.0060694301987413	-2.84715	down
evm.TU.Ga05G1599	48	61	70	0	0	0	4.13909	4.03902	5.30817	0	0	0	4.61715225402779e-07	-8.2325	down
evm.TU.Ga05G3412	1225	1175	762	2151	2702	1332	20.9909	15.3986	11.4047	36.6347	44.8645	20.6747	0.0083746537665758	1.07237375590532	up
Gossypium_arboreum_newGene_19126	78	76	95	186	260	313	1.10711	0.998569	1.01756	2.62713	3.53437	4.07479	8.65773130947375e-07	1.69330365733802	up
evm.TU.Ga12G0391	1784	2953	2931	1006	848	1479	33.6743	42.6446	48.3191	18.8544	15.496	25.2784	6.02648928175496e-05	-1.08731	down
evm.TU.Ga06G1229	628	603	466	1066	1292	1120	13.6998	10.059	8.8736	23.0851	27.2928	22.1128	1.30589155401414e-06	1.12941964121281	up
evm.TU.Ga05G3492	29	25	17	113	123	55	1.66164	1.06569	0.837122	6.4844	6.87517	2.83219	0.00145273098749713	2.14333468571952	up
Gossypium_arboreum_newGene_1229	17	4	8	96	120	125	0.263886	0.046129	0.10897	1.48213	1.8564	1.7622	4.62319040090128e-09	3.60725443339782	up
evm.TU.Ga11G0577	58	74	96	0	0	0	3.82044	3.76193	5.6018	0	0	0	4.64680575185851e-08	-8.58207	down
evm.TU.Ga14G1779	108	61	81	227	282	147	1.54144	0.661903	1.00316	3.21491	3.90241	1.89986	0.0083746537665758	1.46967209707271	up
evm.TU.Ga11G1953	38	28	21	114	128	91	2.03773	1.14411	0.989566	6.10837	6.65682	4.40623	0.00018722045995037	2.02771541713373	up
evm.TU.Ga09G2009	227	166	73	662	298	397	2.92224	1.63482	0.821163	8.48395	3.71783	4.62899	0.00750773864264196	1.63839407635427	up
Gossypium_arboreum_newGene_15229	179	199	121	57	63	31	1.07135	0.893549	0.647698	0.397588	0.35682	0.187054	0.00308741606797226	-1.60873	down
evm.TU.Ga12G0484	29	65	35	118	103	107	0.864983	1.47121	0.895686	3.48938	2.97321	2.89022	0.0067198304031411	1.48960546959169	up
Gossypium_arboreum_newGene_11089	352	358	388	573	1565	547	7.34756	5.95536	7.06944	11.8812	31.6639	10.3346	0.00599640185938733	1.38394017320236	up
evm.TU.Ga05G1090	90	138	125	213	301	216	5.8481	6.85376	7.06301	13.6972	18.8984	12.6533	0.00108210145806138	1.1664098719147	up
evm.TU.Ga09G0215	15	26	16	73	55	136	0.151502	0.205863	0.141635	0.757956	0.559914	1.29243	0.000410764472151353	2.3217249700101	up
Gossypium_arboreum_newGene_11338	85	131	87	30	15	26	1.37148	2.40264	2.00943	0.537726	0.206181	0.348897	0.000682546244602688	-1.96484	down
evm.TU.Ga02G1690	191	194	226	93	89	101	7.17056	5.58606	7.40968	3.47374	3.23155	3.41763	0.00942404320542683	-1.01267	down
evm.TU.Ga04G0105	1101	1240	803	1583	3137	1481	18.3702	15.8337	11.7027	26.255	50.7336	22.3855	0.00683286378887336	1.08307358046821	up
Gossypium_arboreum_newGene_580	22	21	18	78	53	129	1.03566	0.427444	0.499636	2.47653	1.45815	3.69418	0.000833358471839518	2.17832085003835	up
evm.TU.Ga08G0121	324	421	340	467	1010	664	32.9748	32.7552	30.255	47.2653	99.6638	61.252	0.00213206061366038	1.08314633883486	up
evm.TU.Ga05G4062	266	214	202	524	618	328	9.77092	6.00676	6.48064	19.1145	21.9757	10.8896	0.00430335119068114	1.20347338365189	up
Gossypium_arboreum_newGene_14649	127	176	217	37	61	54	3.69169	3.79144	5.82685	1.02235	1.62402	1.26285	0.000118119534201337	-1.66968	down
Gossypium_arboreum_newGene_1584	43	47	77	6	4	10	0.581766	0.489792	0.910416	0.068277	0.045595	0.117808	0.000497471419319069	-2.96892	down
evm.TU.Ga07G1758	91	154	150	43	54	53	2.65613	3.44226	3.82551	1.24358	1.51917	1.40046	0.00942404320542683	-1.27774	down
evm.TU.Ga10G2305	55	68	39	142	351	101	1.2046	1.15577	0.747722	3.12026	7.55517	2.03205	0.00202026106371434	1.98679725449864	up
evm.TU.Ga06G2164	14	5	27	72	353	116	0.492788	0.119399	0.876729	2.67031	12.8033	3.91388	5.00499099868556e-06	3.61320653342854	up
evm.TU.Ga06G0452	52	46	24	101	217	111	2.21633	1.50761	0.879158	4.2825	8.98562	4.28582	0.00213206061366038	1.90158776243321	up
evm.TU.Ga01G0849	255	414	405	175	146	171	7.30239	9.09705	10.1491	4.97041	4.0409	4.44298	0.00213206061366038	-1.00197	down
Gossypium_arboreum_newGene_14696	605	803	667	237	322	399	7.82764	8.05006	8.46646	3.29266	4.04273	4.9617	3.74901661810451e-05	-1.01383	down
evm.TU.Ga11G0259	54	13	45	141	421	147	0.554862	0.098543	0.399755	1.43074	4.19276	1.36234	0.000182869207317111	2.69766801841643	up
evm.TU.Ga07G0429	318	277	449	166	138	163	4.88809	3.26234	6.0406	2.52894	2.0582	2.26442	0.00893973564208541	-1.06801	down
evm.TU.Ga07G0071	313	591	503	130	161	284	33.36	48.2184	46.8597	13.7086	16.5472	27.3735	0.00430335119068114	-1.17902	down
evm.TU.Ga07G1977	95	161	116	271	247	191	1.3445	1.73671	1.4269	3.81085	3.38991	2.45317	0.00893973564208541	1.06637060344803	up
evm.TU.Ga01G1578	25	43	23	90	89	95	0.609742	0.79812	0.488572	2.16567	2.10632	2.08579	0.00145273098749713	1.71653079732858	up
Gossypium_arboreum_newGene_20218	518	706	405	138	130	100	6.66535	6.86439	4.14995	1.36581	1.27589	1.03413	1.55634881484326e-12	-2.02111	down
Gossypium_arboreum_newGene_3260	160	307	124	37	74	30	2.56276	4.0652	2.56175	0.609285	1.29198	0.42671	0.000969272506698553	-1.92614	down
evm.TU.Ga04G0280	4703	7140	6063	2855	1933	3100	128.969	149.769	145.2	77.7599	51.3278	76.9615	3.25311275806923e-06	-1.06097	down
evm.TU.Ga05G2357	224	396	284	57	96	131	5.71442	7.74338	6.35022	1.43931	2.35854	3.03255	6.02648928175496e-05	-1.55929	down
evm.TU.Ga12G0955	2890	5018	4573	1579	1452	2394	54.324	72.1564	75.0846	29.4867	26.4335	40.7471	1.28986542625614e-05	-1.08507	down
evm.TU.Ga05G0354	11	12	16	93	56	59	0.260128	0.209805	0.314678	2.19724	1.28347	1.27263	0.000195768035478774	2.53485050822738	up
evm.TU.Ga05G0594	47	51	57	152	245	100	2.19212	1.7921	2.32357	7.03768	11.0574	4.22111	0.000802550930848505	1.7898843369807	up
evm.TU.Ga12G2445	451	367	487	1394	10798	2364	10.5324	6.54032	9.91457	32.3137	244.26	49.9736	0.00657694906722004	3.54966553749004	up
evm.TU.Ga14G0032	100	168	101	206	368	207	2.9061	3.73419	2.56312	5.95199	10.4067	5.46634	0.00893973564208541	1.20740360788597	up
evm.TU.Ga13G1911	82	88	251	20	38	27	3.3019	2.73308	8.91343	0.80466	1.49546	0.99389	0.00202026106371434	-2.2168	down
evm.TU.Ga07G1738	29	36	14	203	248	120	1.68434	1.64024	0.679141	12.0491	14.3427	6.45627	2.37452697721746e-09	2.97762634185412	up
Gossypium_arboreum_newGene_6610	15	9	26	185	244	320	0.71032	0.330944	1.16024	9.66549	12.4579	15.2955	1.23273004816642e-20	3.98072200110597	up
Gossypium_arboreum_newGene_6931	0	0	0	64	59	111	0	0	0	0.993882	0.897443	1.5844	1.45492597398998e-08	8.81833562234389	up
evm.TU.Ga01G0417	122	281	178	42	59	83	1.73347	3.07559	2.21457	0.585276	0.813934	1.06865	0.00166606220151245	-1.52997	down
evm.TU.Ga03G0511	46	68	32	126	128	109	0.948983	1.0671	0.577371	2.57762	2.55817	2.03135	0.00657694906722004	1.43986650626707	up
Gossypium_arboreum_newGene_8209	187	184	180	66	78	90	5.45737	4.10407	4.5711	1.899	2.20298	2.37317	0.00377142728728691	-1.14475	down
evm.TU.Ga02G1378	308	88	68	14	44	11	7.18949	1.55869	1.39031	0.324211	0.976656	0.227287	0.00463781849235313	-2.73574	down
evm.TU.Ga02G0079	208	185	112	409	538	246	6.16636	4.19685	2.88392	12.043	15.452	6.59144	0.00893973564208541	1.34057708474644	up
evm.TU.Ga06G2463	13	27	15	75	81	54	0.318626	0.528064	0.323271	1.96301	2.05403	1.26949	0.00204301099937002	2.07386408369612	up
evm.TU.Ga12G2466	335	356	235	684	647	421	8.29459	6.72758	5.06412	16.8155	15.504	9.42642	0.00893973564208541	1.0345017343504	up
evm.TU.Ga07G0999	83	111	93	25	38	35	3.58275	3.67739	3.50651	1.07584	1.58866	1.36234	0.00893973564208541	-1.44343	down
Gossypium_arboreum_newGene_18920	319	275	304	108	172	134	2.88657	1.95375	2.09664	1.02738	1.36358	0.943493	0.00859652755863898	-1.03337	down
evm.TU.Ga12G1087	66	69	44	201	267	160	2.85052	2.28902	1.66581	8.66322	11.2176	6.27532	3.25311275806923e-06	1.91753594755021	up
evm.TU.Ga08G2450	156	35	103	861	2485	568	1.60153	0.273917	0.915943	8.78088	24.7205	5.27582	0.00365404050767112	3.76095338065897	up
evm.TU.Ga07G0812	410	564	560	102	154	335	8.17709	8.60709	9.75871	2.01682	2.96232	6.04263	0.00995821229892435	-1.29186	down
evm.TU.Ga08G2856	488	536	491	249	146	296	8.5659	7.19948	7.53573	4.33631	2.4706	4.70443	0.00706765063781242	-1.03179	down
evm.TU.Ga11G4041	309	524	396	168	167	193	8.7205	11.3234	9.76303	4.72004	4.5762	4.94125	3.80709124375838e-05	-1.09457	down
evm.TU.Ga02G0244	98	100	99	215	280	194	2.40709	1.89306	2.13389	5.2675	6.70348	4.33598	0.000225247220763232	1.31618011151816	up
evm.TU.Ga14G2612	123	207	648	68	85	47	4.87447	6.30627	22.5464	2.68682	3.27014	1.68857	0.00213206061366038	-2.17088	down
evm.TU.Ga11G3598	132	127	130	33	62	40	3.39018	2.50798	2.92012	0.837973	1.52793	0.920082	0.00685056518772005	-1.43638	down
evm.TU.Ga08G2166	87	110	100	296	318	169	5.51858	5.3532	5.58848	18.8181	19.6783	9.79632	0.000209468114522935	1.52202663192955	up
evm.TU.Ga05G1634	124	160	128	223	350	302	6.56008	6.47953	5.90553	11.7195	17.9807	14.5082	0.000134267268640504	1.19106703595368	up
evm.TU.Ga11G0472	285	352	307	665	494	649	3.54773	3.35172	3.34324	8.23706	5.96034	7.31907	2.15846612064525e-05	1.05027100606697	up
evm.TU.Ga06G2376	38	39	36	89	144	103	1.44731	1.12402	1.19317	3.37102	5.29002	3.54926	0.00080505525185269	1.66940975233237	up
evm.TU.Ga07G1740	1452	1233	900	3012	3247	2081	107.562	69.869	58.2053	221.725	233.105	139.61	2.40920696773105e-05	1.31393367145265	up
evm.TU.Ga10G1842	32	23	34	133	79	74	0.447769	0.239927	0.416806	1.88114	1.09086	0.954397	0.00787323595587372	1.78856317232249	up
evm.TU.Ga03G0873	73	34	53	201	174	106	2.27938	0.810169	1.44425	6.25558	5.28123	2.99743	0.00942404320542683	1.66620694049742	up
evm.TU.Ga03G0449	65	92	87	2	15	17	2.21434	2.41902	2.61436	0.050248	0.478448	0.510754	0.000420492824627096	-2.75494	down

## Sheet: T1 (D1_vs_C1)
Table S6. The differentially expressed genes of the CU mutant versus Shixiya 1 at the T1 stage
#ID	D1-3_Count	D1-1_Count	D1-2_Count	C1-3_Count	C1-1_Count	C1-2_Count	D1-3_FPKM	D1-1_FPKM	D1-2_FPKM	C1-3_FPKM	C1-1_FPKM	C1-2_FPKM	FDR	log2FC	regulated
evm.TU.Ga13G1322	114	104	147	26	23	47	3.68177	3.13633	4.73727	0.914736	0.773151	1.42508	0.00195069374385388	-1.83955	down
Gossypium_arboreum_newGene_10459	0	0	7	368	558	483	0	0	0.0319	2.61873	3.68367	3.49795	0.000225441749006217	7.74845853382594	up
Gossypium_arboreum_newGene_17073	80	94	101	2	0	2	1.29539	1.65931	1.99384	0.030608	0	0.0246	7.02618973654099e-09	-5.99661	down
Gossypium_arboreum_newGene_8310	213	321	320	102	130	143	1.54897	2.23088	2.34594	0.82226	0.987994	0.99186	0.0058145486714958	-1.08393	down
Gossypium_arboreum_newGene_16855	50	80	53	12	2	10	0.497957	0.984515	0.516967	0.121143	0.020307	0.088397	0.0058145486714958	-2.80395	down
Gossypium_arboreum_newGene_11430	174	128	124	333	404	359	2.40068	1.31597	1.45205	4.5841	4.85063	4.03991	6.32969296702154e-07	1.46301313173803	up
evm.TU.Ga11G0577	61	42	56	4	0	0	4.12107	2.6296	3.79702	0.291374	0	0	9.65697544162488e-05	-5.18211	down
evm.TU.Ga10G1710	1312	1429	1238	1542	2444	3569	44.6924	45.6008	42.0279	58.2643	86.948	115.462	0.00117940351959429	1.00237456841584	up
Gossypium_arboreum_newGene_20218	759	663	632	224	159	277	9.97935	8.76791	8.75647	2.997	1.86129	3.25443	7.02618973654099e-09	-1.53883	down
Gossypium_arboreum_newGene_6610	0	0	5	121	157	164	0	0	0.26875	7.14882	8.81207	8.31189	9.61224667307694e-15	6.56364058009106	up
evm.TU.Ga02G1649	34	66	44	4	0	4	1.25452	2.25598	1.60776	0.161809	0	0.133372	0.00058157179749272	-4.04876	down
Gossypium_arboreum_newGene_9223	60	49	54	0	0	0	1.52504	1.19871	1.36274	0	0	0	2.15466594223834e-06	-8.10477	down
