# Supplementary material for: A single-nucleotide mutation of G301A in GaIAA14 confers leaf curling in Gossypium arboreum
Source: Front Plant Sci. 2025 Jul 22;16:1645239. doi: 10.3389/fpls.2025.1645239 (PMC12321824; doi:10.3389/fpls.2025.1645239)
Supplement: Supplementary file 3 [file Table3.xlsx]

## Sheet: Up-regulated DEGs
Table S7. The classification of up-regulated DEGs in plant hormone signal transduction pathways
Type	gene_id	log2FC	Pfam_annotation	nr_annotation
Auxin signaling pathway	Ga03G2587	2.13254	Auxin responsive protein	Auxin-induced SAUR protein [Theobroma cacao]
	Ga03G2589	2.34607	Auxin responsive protein	Auxin-induced SAUR protein [Theobroma cacao]
	Ga03G2592	2.41668	Auxin responsive protein	Auxin-induced SAUR protein [Theobroma cacao]
	Ga11G1865	2.68206	GH3 auxin-responsive promoter	Uncharacterized protein F383_10696 [Gossypium arboreum]
	Ga13G1095	3.89425	Auxin responsive protein	SAUR family protein [Theobroma cacao]
	Ga04G0639	1.35415	Transmembrane amino acid transporter protein	Auxin transporter-like protein 2 [Gossypium arboreum]
ABA signaling pathway	Ga05G3322	1.64932	Polyketide cyclase / dehydrase and lipid transport	Polyketide cyclase/dehydrase and lipid transport superfamily protein [Theobroma cacao]
	Ga09G2000	2.45956	Polyketide cyclase / dehydrase and lipid transport	Polyketide cyclase/dehydrase and lipid transport superfamily protein [Theobroma cacao]
	Ga10G0070	1.08457	Polyketide cyclase / dehydrase and lipid transport	Polyketide cyclase/dehydrase and lipid transport superfamily protein [Theobroma cacao]
	Ga11G3045	1.01345	Polyketide cyclase / dehydrase and lipid transport	Abscisic acid receptor PYL9 -like protein [Gossypium arboreum]
CK signaling pathway	Ga02G0222	1.15382	Myb-like DNA-binding domain	Two-component response regulator ARR1 -like protein [Gossypium arboreum]
	Ga09G1847	1.19041	Response regulator receiver domain	Two-component response regulator ARR6 -like protein [Gossypium arboreum]
	Ga05G1907	1.42907	RWP-RK domain	Protein NLP4 -like protein [Gossypium arboreum]
	Ga14G1659	1.03001	RWP-RK domain	Plant regulator RWP-RK family protein, putative isoform 1 [Theobroma cacao]
	Ga11G2448	1.23004	CHASE domain	CHASE domain containing histidine kinase protein, putative isoform 2 [Theobroma cacao]
	Ga14G2164	1.21592	RWP-RK domain	Protein NLP7 -like protein [Gossypium arboreum]
BR signaling pathway	Ga08G1376	1.15285	Leucine Rich repeats (2 copies)	transport inhibitor response 1 -like protein [Gossypium arboreum]
	Ga10G0782	1.85727	Leucine Rich repeats (2 copies)	Leucine-rich repeat receptor-like protein kinase family protein, putative [Theobroma cacao]
	Ga10G2858	1.54931	Leucine Rich repeat	F-box/RNI-like superfamily protein [Theobroma cacao]
JA signaling pathway	Ga08G2147	1.16125	bHLH-MYC and R2R3-MYB transcription factors N-terminal	Transcription factor GLABRA 3 -like protein [Gossypium arboreum]
GA signaling pathway	Ga11G2943	1.80465	Helix-loop-helix DNA-binding domain	Transcription factor PIF3 -like protein [Gossypium arboreum]
Ethylene signaling pathway	Ga11G2673	1.35174	AP2 domain	transcription factor ERF10 [Gossypium hirsutum]
	Ga12G1971	1.10383	Helix-loop-helix DNA-binding domain	Basic helix-loop-helix DNA-binding superfamily protein isoform 1 [Theobroma cacao]
Other	Ga04G1806	1.03609	Protein kinase domain	Receptor-like protein kinase 1, putative [Theobroma cacao]
	Ga01G1946	2.28847	Helix-loop-helix DNA-binding domain	Transcription factor UNE10 -like protein [Gossypium arboreum]
	Ga11G3247	1.20409	Helix-loop-helix DNA-binding domain	Transcription factor UNE10 -like protein [Gossypium arboreum]
	Ga04G1812	1.04015	Protein kinase domain	Receptor-like protein kinase 1, putative [Theobroma cacao]
	Ga05G0589	1.07588	Protein kinase domain	G-type lectin S-receptor-like serine/threonine-protein kinase SD2-5 [Gossypium arboreum]
	Ga05G3097	1.15636	Protein kinase domain	PR5-like receptor kinase [Theobroma cacao]
	Ga09G0195	1.18773	Protein kinase domain	hypothetical protein CICLE_v10030665mg [Citrus clementina]
	Ga13G0128	1.22766	Protein kinase domain	Receptor serine/threonine kinase, putative [Theobroma cacao]
	Ga13G0625	1.42047	Protein kinase domain	S-domain-2 5, putative [Theobroma cacao]
	Ga04G0487	1.17809	Myb-like DNA-binding domain	GBF&apos;s pro-rich region-interacting factor 1 [Theobroma cacao]
	Ga04G1743	1.0998	Protein tyrosine kinase	Receptor-like protein kinase 1 [Theobroma cacao]
	Ga04G1764	1.91072	alpha/beta hydrolase fold	Carboxyesterase 18, putative [Theobroma cacao]
	Ga05G1226	1.55896	MYB-CC type transfactor, LHEQLE motif	Myb family transcription factor APL [Gossypium arboreum]
	Ga07G1194	1.41458	Seed dormancy control	hypothetical protein F383_32421 [Gossypium arboreum]
	Ga11G0846	1.61006	alpha/beta hydrolase fold	Alpha/beta-Hydrolases superfamily protein, putative [Theobroma cacao]
	Ga12G2325	1.23719	Protein of unknown function, DUF547	Uncharacterized protein F383_20537 [Gossypium arboreum]
	Gossypium_arboreum_newGene_11177	1.04626	___	___

## Sheet: Down-regulated DEGs
Table S7. The classification of down-regulated DEGs in plant hormone signal transduction pathways
Type	gene_id	log2FC	Pfam_annotation	nr_annotation
Auxin signaling pathway	Ga01G0190	-1.9161	GH3 auxin-responsive promoter	Indole-3-acetic acid-amido synthetase GH3.5 [Theobroma cacao]
	Ga01G1210	-1.53693	Auxin response factor	Auxin response factor 5 -like protein [Gossypium arboreum]
	Ga05G1989	-2.00084	Auxin response factor	Transcriptional factor B3 family protein / auxin-responsive factor AUX/IAA-related [Theobroma cacao]
	Ga09G1223	-1.17469	Auxin response factor	Auxin response factor 4 isoform 1 [Theobroma cacao]
	Ga09G2536	-1.46456	AUX/IAA family	Auxin-induced 22D [Gossypium arboreum]
	Ga10G1343	-3.59919	AUX/IAA family	AUX/IAA transcriptional regulator family protein [Theobroma cacao]
	Ga11G2803	-9.16008	Auxin response factor	Auxin response factor 2, putative isoform 1 [Theobroma cacao]
	Ga11G3056	-3.47369	GH3 auxin-responsive promoter	Indole-3-acetic acid-amido synthetase GH3.5, putative isoform 1 [Theobroma cacao]
	Ga13G0186	-2.1683	Transmembrane amino acid transporter protein	Auxin transporter-like protein 2 [Gossypium arboreum]
ABA signaling pathway	Ga04G2111	-2.1746	Protein phosphatase 2C	Highly ABA-induced PP2C gene 3, putative [Theobroma cacao]
	Ga05G0980	-1.8381	Protein phosphatase 2C	Protein phosphatase 2C 3 -like protein [Gossypium arboreum]
	Ga07G0142	-1.31308	Protein phosphatase 2C	Protein phosphatase 2C 77 -like protein [Gossypium arboreum]
	Ga09G2061	-1.99574	Protein phosphatase 2C	hypothetical protein F383_06733 [Gossypium arboreum]
	Ga12G0156	-1.83801	Protein phosphatase 2C	putative phosphatase 2C 75 -like protein [Gossypium arboreum]
	Ga12G0287	-2.59168	Protein phosphatase 2C	Highly ABA-induced PP2C gene 3, putative [Theobroma cacao]
	Ga13G0220	-1.58207	Protein phosphatase 2C	protein phosphatase PP2C [Gossypium hirsutum]
	Ga02G1576	-1.61664	bZIP transcription factor	abscisic acid-insensitive 5 -like protein [Gossypium arboreum]
CK signaling pathway	Ga01G0301	-1.99711	Response regulator receiver domain	Two-component response regulator ARR2 -like protein [Gossypium arboreum]
	Ga05G0617	-1.11824	Response regulator receiver domain	Two-component response regulator ARR12 -like protein [Gossypium arboreum]
	Ga07G0312	-2.10436	Response regulator receiver domain	Two-component response regulator ARR12 -like protein [Gossypium arboreum]
BR signaling pathway	Ga08G2049	-2.31569	Protein tyrosine kinase	Leucine-rich repeat protein kinase family protein [Theobroma cacao]
	Ga14G0646	-1.42812	Leucine Rich repeats (2 copies)	Serine/threonine-protein kinase BRI1-like 1 [Gossypium arboreum]
	Ga13G2560	-1.66881	Helix-loop-helix DNA-binding domain	Transcription factor bHLH35 -like protein [Gossypium arboreum]
	Ga11G0712	-3.79441	Protein kinase domain	Brassinosteroid insensitive 1-associated receptor kinase 1 precursor [Theobroma cacao]
	Ga13G2297	-1.68927	Protein kinase domain	Leucine-rich repeat protein kinase family protein [Theobroma cacao]
JA signaling pathway	Ga01G0229	-1.40806	Divergent CCT motif	Protein TIFY 9 -like protein [Gossypium arboreum]
	Ga02G0989	-1.38729	tify domain	Protein TIFY 6B -like protein [Gossypium arboreum]
	Ga03G2040	-1.40708	Divergent CCT motif	Jasmonate-zim-domain protein 10, putative [Theobroma cacao]
	Ga10G2638	-1.26373	tify domain	Protein TIFY 5A -like protein [Gossypium arboreum]
SA signaling pathway	Ga06G0385	-1.01397	Seed dormancy control	Transcription factor TGA7 -like protein [Gossypium arboreum]
	Ga09G0926	-1.07472	NPR1/NIM1 like defence protein C terminal	Regulatory NPR3 -like protein [Gossypium arboreum]
GA signaling pathway	Ga11G3904	-2.23239	bHLH-MYC and R2R3-MYB transcription factors N-terminal	DEL61 [Gossypium arboreum]
	Ga11G2793	-1.02444	alpha/beta hydrolase fold	Gibberellin receptor GID1B -like protein [Gossypium arboreum]
Other	Ga02G1268	-3.80918	Cysteine-rich secretory protein family	PREDICTED: basic form of pathogenesis-related protein 1-like [Populus euphratica]
	Ga02G1758	-1.74051	Protein tyrosine kinase	Kinase protein with tetratricopeptide repeat domain [Theobroma cacao]
	Ga02G1799	-1.40384	Glycosyl hydrolases family 16	putative xyloglucan endotransglucosylase/hydrolase 23 -like protein [Gossypium arboreum]
	Ga06G2161	-1.42879	alpha/beta hydrolase fold	Alpha/beta-Hydrolases superfamily protein [Theobroma cacao]
	Ga08G0314	-1.75265	Glycosyl hydrolases family 16	putative xyloglucan endotransglucosylase/hydrolase 23 -like protein [Gossypium arboreum]
	Ga09G1184	-1.2993	alpha/beta hydrolase fold	putative carboxylesterase 15 -like protein [Gossypium arboreum]
	Ga08G1279	-1.22226	bHLH-MYC and R2R3-MYB transcription factors N-terminal	Basic helix-loop-helix DNA-binding family protein, putative [Theobroma cacao]
	Ga08G2147	1.16125	bHLH-MYC and R2R3-MYB transcription factors N-terminal	Transcription factor GLABRA 3 -like protein [Gossypium arboreum]
	Ga11G1748	-1.56519	Helix-loop-helix DNA-binding domain	Basic helix-loop-helix DNA-binding superfamily protein, putative [Theobroma cacao]
	Ga09G1505	-1.01559	alpha/beta hydrolase fold	Alpha/beta-Hydrolases superfamily protein, putative [Theobroma cacao]
